# Supplementary material for: Bis{μ-4′-[4-(quinolin-8-yloxymeth­yl)phen­yl]-2,2′:6′,2′′-terpyridine}disilver(I) bis­(perchlorate) dimethyl­formamide disolvate
Source: Acta Crystallogr Sect E Struct Rep Online. 2009 Nov 25;65(Pt 12):m1674–5. doi: 10.1107/S1600536809046832 (PMC2972071; doi:10.1107/S1600536809046832)
Supplement: Supplementary file 1 [file e-65-m1674-sup1.cif]

##############################################################################
###                                                                        ###
###        Electronic paper (Acta Crystallographica Section E)             ###
###                                                                        ###
##############################################################################
#                                                                            #
# This CIF contains the data in a paper accepted for publication in Acta     #
# Crystallographica Section E. It conforms to the requirements of Notes      #
# for Authors for Section E, and has been peer reviewed under the auspices   #
# of the IUCr Commission on Journals.                                        #
#                                                                            #
# Full details of the Crystallographic Information File format               #
# are given in the paper "The Crystallographic Information File (CIF):       #
# a New Standard Archive File for Crystallography" by S. R. Hall, F. H.      #
# Allen and I. D. Brown [Acta Cryst. (1991), A47, 655-685].                  #
#                                                                            #
# The current version of the core CIF dictionary is obtainable from          #
# ftp://ftp.iucr.org/pub/cif_core.dic. The current version number is 2.4.    #
#                                                                            #
# Software is freely available for graphical display of the structure(s) in  #
# this CIF.  For information consult the CIF home page http://www.iucr.org/  #
# cif/home.html                                                              #
#                                                                            #
# This file may be used for bona fide research purposes within the           #
# scientific community so long as proper attribution is given to the journal # 
# article from which it was obtained.                                        #
#                                                                            #
##############################################################################
                                             
data_I
_audit_creation_method     SHELXL-97
_chemical_name_systematic
;
Bis{\m-4'-[4-(quinolin-8-yloxymethyl)phenyl]-2,2':6',2''-
terpyridine}disilver(I) bis(perchlorate) dimethylformamide disolvate
;
_chemical_name_common     ?
_chemical_formula_moiety     'C62 H44 Ag2 N8 O2 2+, 2(Cl O4 -), 2(C3 H7 N O)'
_chemical_formula_sum     'C68 H58 Ag2 Cl2 N10 O12'
_chemical_formula_iupac     '[Ag2 (C31 H22 N4 O)2] (Cl O4)2, 2C3 H7 N O'
_chemical_formula_weight     1493.88
_chemical_melting_point     ?
_symmetry_cell_setting     Monoclinic
_symmetry_space_group_name_H-M     'P 21/c'
_symmetry_space_group_name_Hall     '-P 2ybc'
loop_
    _symmetry_equiv_pos_as_xyz
    'x, y, z'
    '-x, y+1/2, -z+1/2'
    '-x, -y, -z'
    'x, -y-1/2, z-1/2'
_cell_length_a     10.0552(16)
_cell_length_b     10.9548(18)
_cell_length_c     29.657(5)
_cell_angle_alpha     90.00
_cell_angle_beta     96.767(8)
_cell_angle_gamma     90.00
_cell_volume     3244.0(9)
_cell_formula_units_Z     2
_cell_measurement_reflns_used     6845
_cell_measurement_theta_min     2.32
_cell_measurement_theta_max     28.60
_cell_measurement_temperature     296(2)
_exptl_crystal_description     block
_exptl_crystal_colour     yellow
_exptl_crystal_size_max     0.22
_exptl_crystal_size_mid     0.20
_exptl_crystal_size_min     0.20
_exptl_crystal_density_diffrn     1.529
_exptl_crystal_density_meas     ?
_exptl_crystal_density_method     'not measured'
_exptl_crystal_F_000     1520
_exptl_absorpt_coefficient_mu     0.757
_exptl_absorpt_correction_type     multi-scan
_exptl_absorpt_process_details     '(SADABS; Sheldrick, 1996)'
_exptl_absorpt_correction_T_min     0.847
_exptl_absorpt_correction_T_max     0.860
_diffrn_ambient_temperature     296(2)
_diffrn_radiation_type     MoK\a
_diffrn_radiation_wavelength     0.71073
_diffrn_radiation_source     'fine-focus sealed tube'
_diffrn_radiation_monochromator     graphite
_diffrn_measurement_device_type     'Bruker APEXII CCD'
_diffrn_measurement_method     '\f and \w'
_diffrn_detector_area_resol_mean     ?
_diffrn_reflns_number     20993
_diffrn_reflns_av_R_equivalents     0.0200
_diffrn_reflns_av_sigmaI/netI     0.0250
_diffrn_reflns_theta_min     1.98
_diffrn_reflns_theta_max     28.71
_diffrn_reflns_theta_full     28.71
_diffrn_measured_fraction_theta_max     0.964
_diffrn_measured_fraction_theta_full     0.964
_diffrn_reflns_limit_h_min     -12
_diffrn_reflns_limit_h_max     12
_diffrn_reflns_limit_k_min     -14
_diffrn_reflns_limit_k_max     14
_diffrn_reflns_limit_l_min     -40
_diffrn_reflns_limit_l_max     28
_diffrn_standards_number     ?
_diffrn_standards_interval_count     ?
_diffrn_standards_interval_time     ?
_diffrn_standards_decay_%     ?
_reflns_number_total     8077
_reflns_number_gt     5406
_reflns_threshold_expression     I>2\s(I)
_refine_ls_structure_factor_coef     Fsqd
_refine_ls_matrix_type     full
_refine_ls_R_factor_all     0.0668
_refine_ls_R_factor_gt     0.0406
_refine_ls_wR_factor_gt     0.1040
_refine_ls_wR_factor_ref     0.1177
_refine_ls_goodness_of_fit_ref     1.028
_refine_ls_restrained_S_all     1.028
_refine_ls_number_reflns     8077
_refine_ls_number_parameters     426
_refine_ls_number_restraints     0
_refine_ls_hydrogen_treatment     constr
_refine_ls_weighting_scheme     calc
_refine_ls_weighting_details
         'calc w=1/[\s^2^(Fo^2^)+(0.0551P)^2^+1.1422P] where P=(Fo^2^+2Fc^2^)/3'
_atom_sites_solution_hydrogens     geom
_atom_sites_solution_primary     direct
_atom_sites_solution_secondary     difmap
_refine_ls_shift/su_max     0.001
_refine_ls_shift/su_mean     0.000
_refine_diff_density_max     0.673
_refine_diff_density_min     -0.437
_refine_ls_extinction_method     none
_refine_ls_extinction_coef     ?
loop_
    _atom_type_symbol
    _atom_type_description
    _atom_type_scat_dispersion_real
    _atom_type_scat_dispersion_imag
    _atom_type_scat_source
    'C' 'C' 0.0033 0.0016
                         'International Tables Vol C Tables 4.2.6.8 and 6.1.1.4'
    'H' 'H' 0.0000 0.0000
                         'International Tables Vol C Tables 4.2.6.8 and 6.1.1.4'
    'N' 'N' 0.0061 0.0033
                         'International Tables Vol C Tables 4.2.6.8 and 6.1.1.4'
    'O' 'O' 0.0106 0.0060
                         'International Tables Vol C Tables 4.2.6.8 and 6.1.1.4'
    'Cl' 'Cl' 0.1484 0.1585
                         'International Tables Vol C Tables 4.2.6.8 and 6.1.1.4'
    'Ag' 'Ag' -0.8971 1.1015
                         'International Tables Vol C Tables 4.2.6.8 and 6.1.1.4'
_computing_data_collection     'APEX2 (Bruker, 2007)'
_computing_cell_refinement     'SAINT (Bruker, 2007)'
_computing_data_reduction     'SAINT (Bruker, 2007)'
_computing_structure_solution     'SHELXS97 (Sheldrick, 2008)'
_computing_structure_refinement     'SHELXL97 (Sheldrick, 2008)'
_computing_molecular_graphics     'SHELXTL (Sheldrick, 2008)'
_computing_publication_material     'SHELXTL (Sheldrick, 2008)'
loop_
    _atom_site_type_symbol
    _atom_site_label
    _atom_site_fract_x
    _atom_site_fract_y
    _atom_site_fract_z
    _atom_site_U_iso_or_equiv
    _atom_site_adp_type
    _atom_site_calc_flag
    _atom_site_refinement_flags
    _atom_site_occupancy
    _atom_site_disorder_assembly
    _atom_site_disorder_group
    Ag Ag1 0.60078(2) 0.42357(2) 0.602143(7) 0.06913(11) Uani d . 1 . .
    C C1 0.6898(5) 0.1295(4) 0.61912(13) 0.1029(14) Uani d . 1 . .
    H H1 0.6456 0.1402 0.6447 0.123 Uiso calc R 1 . .
    C C2 0.7329(5) 0.0155(4) 0.60987(14) 0.1074(15) Uani d . 1 . .
    H H2 0.7210 -0.0493 0.6293 0.129 Uiso calc R 1 . .
    C C3 0.7939(4) -0.0024(3) 0.57173(14) 0.0904(12) Uani d . 1 . .
    H H3 0.8235 -0.0795 0.5645 0.108 Uiso calc R 1 . .
    C C4 0.8109(3) 0.0965(3) 0.54406(11) 0.0698(9) Uani d . 1 . .
    H H4 0.8512 0.0863 0.5176 0.084 Uiso calc R 1 . .
    C C5 0.7678(3) 0.2102(2) 0.55580(9) 0.0534(6) Uani d . 1 . .
    C C6 0.7810(2) 0.3201(2) 0.52706(8) 0.0463(5) Uani d . 1 . .
    C C7 0.8646(2) 0.3213(2) 0.49286(8) 0.0487(6) Uani d . 1 . .
    H H7 0.9159 0.2530 0.4880 0.058 Uiso calc R 1 . .
    C C8 0.8716(2) 0.4248(2) 0.46597(7) 0.0412(5) Uani d . 1 . .
    C C9 0.7944(2) 0.5249(2) 0.47579(8) 0.0459(5) Uani d . 1 . .
    H H9 0.7971 0.5964 0.4590 0.055 Uiso calc R 1 . .
    C C10 0.7135(2) 0.5180(2) 0.51051(8) 0.0432(5) Uani d . 1 . .
    C C11 0.6290(2) 0.6236(2) 0.52240(8) 0.0472(6) Uani d . 1 . .
    C C12 0.6129(3) 0.7268(3) 0.49576(11) 0.0631(7) Uani d . 1 . .
    H H12 0.6549 0.7329 0.4695 0.076 Uiso calc R 1 . .
    C C13 0.5341(3) 0.8211(3) 0.50828(13) 0.0785(9) Uani d . 1 . .
    H H13 0.5232 0.8918 0.4909 0.094 Uiso calc R 1 . .
    C C14 0.4719(3) 0.8092(3) 0.54682(13) 0.0810(10) Uani d . 1 . .
    H H14 0.4186 0.8714 0.5563 0.097 Uiso calc R 1 . .
    C C15 0.4906(3) 0.7035(3) 0.57070(12) 0.0805(10) Uani d . 1 . .
    H H15 0.4477 0.6950 0.5966 0.097 Uiso calc R 1 . .
    C C16 0.9562(2) 0.4271(2) 0.42791(8) 0.0442(5) Uani d . 1 . .
    C C17 1.0168(4) 0.3227(3) 0.41471(11) 0.0782(10) Uani d . 1 . .
    H H17 1.0084 0.2507 0.4307 0.094 Uiso calc R 1 . .
    C C18 1.0903(4) 0.3227(3) 0.37802(12) 0.0806(10) Uani d . 1 . .
    H H18 1.1317 0.2510 0.3703 0.097 Uiso calc R 1 . .
    C C19 1.1035(3) 0.4254(3) 0.35296(9) 0.0544(6) Uani d . 1 . .
    C C20 1.0478(3) 0.5310(3) 0.36688(10) 0.0680(8) Uani d . 1 . .
    H H20 1.0580 0.6030 0.3510 0.082 Uiso calc R 1 . .
    C C21 0.9763(3) 0.5325(3) 0.40425(10) 0.0601(7) Uani d . 1 . .
    H H21 0.9415 0.6059 0.4134 0.072 Uiso calc R 1 . .
    C C22 1.1736(3) 0.4222(3) 0.31074(10) 0.0654(8) Uani d . 1 . .
    H H22A 1.1898 0.3384 0.3023 0.078 Uiso calc R 1 . .
    H H22B 1.1186 0.4611 0.2857 0.078 Uiso calc R 1 . .
    C C23 0.6229(3) 0.5043(3) 0.71396(8) 0.0558(7) Uani d . 1 . .
    C C24 0.6558(4) 0.5487(3) 0.75690(10) 0.0733(9) Uani d . 1 . .
    H H24 0.7364 0.5895 0.7645 0.088 Uiso calc R 1 . .
    C C25 0.5659(4) 0.5321(4) 0.78984(11) 0.0891(11) Uani d . 1 . .
    H H25 0.5892 0.5605 0.8192 0.107 Uiso calc R 1 . .
    C C26 0.4473(4) 0.4757(4) 0.77919(11) 0.0804(10) Uani d . 1 . .
    H H26 0.3892 0.4669 0.8012 0.097 Uiso calc R 1 . .
    C C27 0.4105(3) 0.4299(3) 0.73521(10) 0.0609(7) Uani d . 1 . .
    C C28 0.2875(3) 0.3705(3) 0.72234(11) 0.0717(9) Uani d . 1 . .
    H H28 0.2256 0.3621 0.7431 0.086 Uiso calc R 1 . .
    C C29 0.2598(3) 0.3259(3) 0.67989(12) 0.0744(9) Uani d . 1 . .
    H H29 0.1796 0.2853 0.6713 0.089 Uiso calc R 1 . .
    C C30 0.3534(3) 0.3414(3) 0.64886(10) 0.0710(8) Uani d . 1 . .
    H H30 0.3333 0.3094 0.6198 0.085 Uiso calc R 1 . .
    C C31 0.4993(3) 0.4438(2) 0.70169(9) 0.0511(6) Uani d . 1 . .
    C C32 0.1542(7) 0.7098(6) 0.7540(3) 0.163(2) Uani d . 1 . .
    H H32A 0.0821 0.7381 0.7698 0.244 Uiso calc R 1 . .
    H H32B 0.2378 0.7227 0.7726 0.244 Uiso calc R 1 . .
    H H32C 0.1429 0.6243 0.7475 0.244 Uiso calc R 1 . .
    C C33 0.2519(5) 0.7433(6) 0.6824(2) 0.160(3) Uani d . 1 . .
    H H33A 0.2429 0.7970 0.6566 0.241 Uiso calc R 1 . .
    H H33B 0.2373 0.6606 0.6723 0.241 Uiso calc R 1 . .
    H H33C 0.3403 0.7509 0.6983 0.241 Uiso calc R 1 . .
    C C34 0.0645(5) 0.8613(4) 0.70234(18) 0.1072(14) Uani d . 1 . .
    H H34 0.0688 0.9030 0.6752 0.129 Uiso calc R 1 . .
    Cl Cl1 0.17980(9) 0.06784(7) 0.58331(3) 0.0737(2) Uani d . 1 . .
    N N1 0.7077(3) 0.2271(2) 0.59336(8) 0.0769(8) Uani d . 1 . .
    N N2 0.7070(2) 0.41714(18) 0.53544(7) 0.0451(5) Uani d . 1 . .
    N N3 0.5667(3) 0.6108(2) 0.55944(8) 0.0645(6) Uani d . 1 . .
    N N4 0.4683(2) 0.3990(2) 0.65858(7) 0.0567(6) Uani d . 1 . .
    N N5 0.1541(4) 0.7757(4) 0.71246(16) 0.1093(11) Uani d . 1 . .
    O O1 0.70259(19) 0.5143(2) 0.67959(6) 0.0649(5) Uani d . 1 . .
    O O2 0.3231(3) 0.0703(3) 0.58888(11) 0.1059(9) Uani d . 1 . .
    O O3 0.1299(4) -0.0427(3) 0.56646(13) 0.1260(12) Uani d . 1 . .
    O O4 0.1325(5) 0.0871(4) 0.62572(16) 0.180(2) Uani d . 1 . .
    O O5 0.1337(3) 0.1632(3) 0.55563(17) 0.1655(18) Uani d . 1 . .
    O O6 -0.0233(4) 0.8916(3) 0.72468(14) 0.1380(13) Uani d . 1 . .
loop_
    _atom_site_aniso_label
    _atom_site_aniso_U_11
    _atom_site_aniso_U_22
    _atom_site_aniso_U_33
    _atom_site_aniso_U_12
    _atom_site_aniso_U_13
    _atom_site_aniso_U_23
    Ag1 0.08213(18) 0.08620(19) 0.04559(13) -0.00483(12) 0.03491(11)
                                                                    -0.00590(10)
    C1 0.160(4) 0.082(2) 0.082(2) 0.015(3) 0.077(3) 0.026(2)
    C2 0.158(4) 0.078(3) 0.100(3) 0.021(3) 0.076(3) 0.040(2)
    C3 0.107(3) 0.068(2) 0.106(3) 0.0214(19) 0.055(2) 0.028(2)
    C4 0.081(2) 0.0640(19) 0.0718(19) 0.0146(15) 0.0415(17) 0.0185(14)
    C5 0.0590(15) 0.0576(16) 0.0474(14) 0.0007(12) 0.0221(12) 0.0081(12)
    C6 0.0492(13) 0.0519(14) 0.0403(12) -0.0003(11) 0.0156(10) 0.0025(10)
    C7 0.0544(14) 0.0475(14) 0.0483(13) 0.0059(11) 0.0227(11) 0.0026(11)
    C8 0.0407(12) 0.0509(13) 0.0337(11) -0.0011(10) 0.0109(9) -0.0006(9)
    C9 0.0505(14) 0.0482(13) 0.0409(12) 0.0029(11) 0.0134(10) 0.0034(10)
    C10 0.0427(13) 0.0500(14) 0.0383(12) -0.0016(10) 0.0108(10) -0.0037(10)
    C11 0.0426(13) 0.0541(14) 0.0464(13) -0.0006(11) 0.0120(10) -0.0076(11)
    C12 0.0659(17) 0.0560(17) 0.0712(18) 0.0059(14) 0.0245(14) -0.0010(14)
    C13 0.082(2) 0.0589(19) 0.100(3) 0.0136(16) 0.0305(19) -0.0012(17)
    C14 0.077(2) 0.074(2) 0.097(3) 0.0214(18) 0.0289(19) -0.0159(19)
    C15 0.081(2) 0.092(3) 0.076(2) 0.0163(19) 0.0429(17) -0.0136(19)
    C16 0.0448(12) 0.0531(14) 0.0370(11) 0.0004(11) 0.0143(10) -0.0004(10)
    C17 0.110(3) 0.0582(18) 0.078(2) 0.0189(17) 0.0595(19) 0.0140(15)
    C18 0.111(3) 0.0619(19) 0.081(2) 0.0178(18) 0.062(2) 0.0014(16)
    C19 0.0544(15) 0.0674(17) 0.0453(13) -0.0058(13) 0.0220(11) -0.0067(12)
    C20 0.082(2) 0.0683(18) 0.0608(17) 0.0028(16) 0.0380(16) 0.0150(14)
    C21 0.0707(18) 0.0545(15) 0.0611(16) 0.0067(13) 0.0331(14) 0.0062(13)
    C22 0.0670(18) 0.084(2) 0.0498(15) -0.0139(15) 0.0280(13) -0.0125(14)
    C23 0.0615(16) 0.0705(18) 0.0409(13) 0.0039(13) 0.0286(12) -0.0040(12)
    C24 0.081(2) 0.094(2) 0.0510(16) -0.0151(17) 0.0307(15) -0.0187(15)
    C25 0.103(3) 0.122(3) 0.0496(17) -0.020(2) 0.0410(18) -0.0262(18)
    C26 0.092(2) 0.103(3) 0.0559(17) -0.009(2) 0.0482(17) -0.0122(17)
    C27 0.0656(17) 0.0709(18) 0.0523(15) 0.0054(14) 0.0329(13) 0.0022(13)
    C28 0.070(2) 0.083(2) 0.069(2) 0.0011(16) 0.0406(16) 0.0095(17)
    C29 0.0655(19) 0.089(2) 0.071(2) -0.0088(17) 0.0203(15) 0.0065(17)
    C30 0.072(2) 0.094(2) 0.0502(16) -0.0101(17) 0.0173(14) -0.0025(15)
    C31 0.0598(16) 0.0558(15) 0.0426(13) 0.0086(12) 0.0269(12) 0.0015(10)
    C32 0.172(6) 0.138(5) 0.174(6) 0.005(4) 0.000(5) 0.008(5)
    C33 0.113(4) 0.151(5) 0.228(7) 0.012(4) 0.065(4) -0.052(5)
    C34 0.103(3) 0.095(3) 0.132(4) -0.008(3) 0.045(3) -0.008(3)
    Cl1 0.0887(6) 0.0615(5) 0.0756(5) -0.0031(4) 0.0286(4) -0.0032(4)
    N1 0.108(2) 0.0706(17) 0.0612(15) 0.0056(15) 0.0482(15) 0.0132(12)
    N2 0.0458(11) 0.0533(12) 0.0384(10) -0.0010(9) 0.0137(8) 0.0005(9)
    N3 0.0684(15) 0.0729(16) 0.0570(14) 0.0133(12) 0.0274(12) -0.0021(12)
    N4 0.0608(14) 0.0696(15) 0.0431(11) -0.0014(11) 0.0212(10) 0.0008(10)
    N5 0.099(3) 0.094(3) 0.138(3) -0.003(2) 0.024(2) -0.016(2)
    O1 0.0634(12) 0.0923(15) 0.0450(10) -0.0149(10) 0.0314(9) -0.0126(10)
    O2 0.0906(19) 0.113(2) 0.115(2) 0.0127(15) 0.0156(16) 0.0025(16)
    O3 0.158(3) 0.0764(18) 0.151(3) -0.0307(19) 0.051(2) -0.0370(19)
    O4 0.185(4) 0.239(5) 0.130(3) -0.052(3) 0.081(3) -0.081(3)
    O5 0.091(2) 0.121(3) 0.284(5) 0.0051(19) 0.021(3) 0.105(3)
    O6 0.125(3) 0.140(3) 0.165(3) 0.011(2) 0.082(2) -0.011(2)
loop_
    _geom_bond_atom_site_label_1
    _geom_bond_atom_site_label_2
    _geom_bond_site_symmetry_2
    _geom_bond_distance
    _geom_bond_publ_flag
    Ag1 O1 . 2.5995(19) y
    Ag1 N1 . 2.434(3) y
    Ag1 N2 . 2.3572(19) y
    Ag1 N3 . 2.414(3) y
    Ag1 N4 . 2.275(2) y
    C1 N1 . 1.338(4) ?
    C1 C2 . 1.361(5) ?
    C1 H1 . 0.9300 ?
    C2 C3 . 1.363(5) ?
    C2 H2 . 0.9300 ?
    C3 C4 . 1.382(4) ?
    C3 H3 . 0.9300 ?
    C4 C5 . 1.377(4) ?
    C4 H4 . 0.9300 ?
    C5 N1 . 1.341(3) ?
    C5 C6 . 1.489(3) ?
    C6 N2 . 1.338(3) ?
    C6 C7 . 1.392(3) ?
    C7 C8 . 1.392(3) ?
    C7 H7 . 0.9300 ?
    C8 C9 . 1.395(3) ?
    C8 C16 . 1.491(3) ?
    C9 C10 . 1.387(3) ?
    C9 H9 . 0.9300 ?
    C10 N2 . 1.335(3) ?
    C10 C11 . 1.501(3) ?
    C11 N3 . 1.335(3) ?
    C11 C12 . 1.378(4) ?
    C12 C13 . 1.380(4) ?
    C12 H12 . 0.9300 ?
    C13 C14 . 1.372(5) ?
    C13 H13 . 0.9300 ?
    C14 C15 . 1.359(5) ?
    C14 H14 . 0.9300 ?
    C15 N3 . 1.337(4) ?
    C15 H15 . 0.9300 ?
    C16 C17 . 1.374(4) ?
    C16 C21 . 1.379(4) ?
    C17 C18 . 1.385(4) ?
    C17 H17 . 0.9300 ?
    C18 C19 . 1.363(4) ?
    C18 H18 . 0.9300 ?
    C19 C20 . 1.370(4) ?
    C19 C22 . 1.508(3) ?
    C20 C21 . 1.390(4) ?
    C20 H20 . 0.9300 ?
    C21 H21 . 0.9300 ?
    C22 O1 3_766 1.426(3) ?
    C22 H22A . 0.9700 ?
    C22 H22B . 0.9700 ?
    C23 C24 . 1.367(4) ?
    C23 O1 . 1.373(3) ?
    C23 C31 . 1.418(4) ?
    C24 C25 . 1.419(4) ?
    C24 H24 . 0.9300 ?
    C25 C26 . 1.347(5) ?
    C25 H25 . 0.9300 ?
    C26 C27 . 1.406(4) ?
    C26 H26 . 0.9300 ?
    C27 C28 . 1.410(5) ?
    C27 C31 . 1.421(3) ?
    C28 C29 . 1.348(5) ?
    C28 H28 . 0.9300 ?
    C29 C30 . 1.402(4) ?
    C29 H29 . 0.9300 ?
    C30 N4 . 1.318(4) ?
    C30 H30 . 0.9300 ?
    C31 N4 . 1.371(3) ?
    C32 N5 . 1.428(7) ?
    C32 H32A . 0.9600 ?
    C32 H32B . 0.9600 ?
    C32 H32C . 0.9600 ?
    C33 N5 . 1.448(6) ?
    C33 H33A . 0.9600 ?
    C33 H33B . 0.9600 ?
    C33 H33C . 0.9600 ?
    C34 O6 . 1.211(5) ?
    C34 N5 . 1.310(6) ?
    C34 H34 . 0.9300 ?
    Cl1 O5 . 1.375(3) ?
    Cl1 O3 . 1.382(3) ?
    Cl1 O4 . 1.412(4) ?
    Cl1 O2 . 1.432(3) ?
    O1 C22 3_766 1.426(4) ?
loop_
    _geom_angle_atom_site_label_1
    _geom_angle_atom_site_label_2
    _geom_angle_atom_site_label_3
    _geom_angle_site_symmetry_1
    _geom_angle_site_symmetry_3
    _geom_angle
    _geom_angle_publ_flag
    N4 Ag1 N2 . . 167.56(8) ?
    N4 Ag1 N3 . . 115.30(8) ?
    N2 Ag1 N3 . . 68.62(7) ?
    N4 Ag1 N1 . . 106.16(8) ?
    N2 Ag1 N1 . . 68.55(7) ?
    N3 Ag1 N1 . . 137.12(7) ?
    N4 Ag1 O1 . . 66.35(7) ?
    N2 Ag1 O1 . . 125.64(6) ?
    N3 Ag1 O1 . . 98.95(8) ?
    N1 Ag1 O1 . . 107.45(9) ?
    N1 C1 C2 . . 123.4(3) ?
    N1 C1 H1 . . 118.3 ?
    C2 C1 H1 . . 118.3 ?
    C1 C2 C3 . . 118.9(3) ?
    C1 C2 H2 . . 120.5 ?
    C3 C2 H2 . . 120.5 ?
    C2 C3 C4 . . 118.7(3) ?
    C2 C3 H3 . . 120.7 ?
    C4 C3 H3 . . 120.7 ?
    C5 C4 C3 . . 119.6(3) ?
    C5 C4 H4 . . 120.2 ?
    C3 C4 H4 . . 120.2 ?
    N1 C5 C4 . . 121.4(2) ?
    N1 C5 C6 . . 116.3(2) ?
    C4 C5 C6 . . 122.3(2) ?
    N2 C6 C7 . . 121.6(2) ?
    N2 C6 C5 . . 116.5(2) ?
    C7 C6 C5 . . 121.8(2) ?
    C6 C7 C8 . . 120.1(2) ?
    C6 C7 H7 . . 120.0 ?
    C8 C7 H7 . . 120.0 ?
    C7 C8 C9 . . 117.0(2) ?
    C7 C8 C16 . . 121.3(2) ?
    C9 C8 C16 . . 121.7(2) ?
    C10 C9 C8 . . 120.1(2) ?
    C10 C9 H9 . . 119.9 ?
    C8 C9 H9 . . 119.9 ?
    N2 C10 C9 . . 121.8(2) ?
    N2 C10 C11 . . 116.2(2) ?
    C9 C10 C11 . . 122.0(2) ?
    N3 C11 C12 . . 121.5(2) ?
    N3 C11 C10 . . 116.5(2) ?
    C12 C11 C10 . . 122.0(2) ?
    C11 C12 C13 . . 119.5(3) ?
    C11 C12 H12 . . 120.2 ?
    C13 C12 H12 . . 120.2 ?
    C14 C13 C12 . . 119.1(3) ?
    C14 C13 H13 . . 120.5 ?
    C12 C13 H13 . . 120.5 ?
    C15 C14 C13 . . 117.8(3) ?
    C15 C14 H14 . . 121.1 ?
    C13 C14 H14 . . 121.1 ?
    N3 C15 C14 . . 124.4(3) ?
    N3 C15 H15 . . 117.8 ?
    C14 C15 H15 . . 117.8 ?
    C17 C16 C21 . . 117.1(2) ?
    C17 C16 C8 . . 120.9(2) ?
    C21 C16 C8 . . 122.0(2) ?
    C16 C17 C18 . . 121.3(3) ?
    C16 C17 H17 . . 119.3 ?
    C18 C17 H17 . . 119.3 ?
    C19 C18 C17 . . 121.6(3) ?
    C19 C18 H18 . . 119.2 ?
    C17 C18 H18 . . 119.2 ?
    C18 C19 C20 . . 117.6(2) ?
    C18 C19 C22 . . 121.2(3) ?
    C20 C19 C22 . . 121.2(3) ?
    C19 C20 C21 . . 121.2(3) ?
    C19 C20 H20 . . 119.4 ?
    C21 C20 H20 . . 119.4 ?
    C16 C21 C20 . . 121.1(3) ?
    C16 C21 H21 . . 119.5 ?
    C20 C21 H21 . . 119.5 ?
    O1 C22 C19 3_766 . 107.7(2) ?
    O1 C22 H22A 3_766 . 110.2 ?
    C19 C22 H22A . . 110.2 ?
    O1 C22 H22B 3_766 . 110.2 ?
    C19 C22 H22B . . 110.2 ?
    H22A C22 H22B . . 108.5 ?
    C24 C23 O1 . . 124.4(3) ?
    C24 C23 C31 . . 120.9(2) ?
    O1 C23 C31 . . 114.7(2) ?
    C23 C24 C25 . . 119.5(3) ?
    C23 C24 H24 . . 120.3 ?
    C25 C24 H24 . . 120.3 ?
    C26 C25 C24 . . 121.1(3) ?
    C26 C25 H25 . . 119.5 ?
    C24 C25 H25 . . 119.5 ?
    C25 C26 C27 . . 120.7(3) ?
    C25 C26 H26 . . 119.7 ?
    C27 C26 H26 . . 119.7 ?
    C26 C27 C28 . . 122.9(3) ?
    C26 C27 C31 . . 119.5(3) ?
    C28 C27 C31 . . 117.6(3) ?
    C29 C28 C27 . . 119.9(3) ?
    C29 C28 H28 . . 120.1 ?
    C27 C28 H28 . . 120.1 ?
    C28 C29 C30 . . 119.2(3) ?
    C28 C29 H29 . . 120.4 ?
    C30 C29 H29 . . 120.4 ?
    N4 C30 C29 . . 123.6(3) ?
    N4 C30 H30 . . 118.2 ?
    C29 C30 H30 . . 118.2 ?
    N4 C31 C23 . . 120.2(2) ?
    N4 C31 C27 . . 121.5(3) ?
    C23 C31 C27 . . 118.3(2) ?
    N5 C32 H32A . . 109.5 ?
    N5 C32 H32B . . 109.5 ?
    H32A C32 H32B . . 109.5 ?
    N5 C32 H32C . . 109.5 ?
    H32A C32 H32C . . 109.5 ?
    H32B C32 H32C . . 109.5 ?
    N5 C33 H33A . . 109.5 ?
    N5 C33 H33B . . 109.5 ?
    H33A C33 H33B . . 109.5 ?
    N5 C33 H33C . . 109.5 ?
    H33A C33 H33C . . 109.5 ?
    H33B C33 H33C . . 109.5 ?
    O6 C34 N5 . . 126.6(5) ?
    O6 C34 H34 . . 116.7 ?
    N5 C34 H34 . . 116.7 ?
    O5 Cl1 O3 . . 111.6(3) ?
    O5 Cl1 O4 . . 107.0(3) ?
    O3 Cl1 O4 . . 107.9(2) ?
    O5 Cl1 O2 . . 108.57(19) ?
    O3 Cl1 O2 . . 112.1(2) ?
    O4 Cl1 O2 . . 109.6(2) ?
    C1 N1 C5 . . 117.9(3) ?
    C1 N1 Ag1 . . 123.7(2) ?
    C5 N1 Ag1 . . 117.28(18) ?
    C10 N2 C6 . . 119.36(19) ?
    C10 N2 Ag1 . . 119.76(15) ?
    C6 N2 Ag1 . . 119.77(15) ?
    C11 N3 C15 . . 117.7(3) ?
    C11 N3 Ag1 . . 117.99(18) ?
    C15 N3 Ag1 . . 124.3(2) ?
    C30 N4 C31 . . 118.2(2) ?
    C30 N4 Ag1 . . 118.02(19) ?
    C31 N4 Ag1 . . 123.75(18) ?
    C34 N5 C32 . . 119.4(5) ?
    C34 N5 C33 . . 122.2(5) ?
    C32 N5 C33 . . 118.4(5) ?
    C23 O1 C22 . 3_766 117.5(2) ?
    C23 O1 Ag1 . . 114.95(16) ?
    C22 O1 Ag1 3_766 . 127.44(14) ?
loop_
    _geom_torsion_atom_site_label_1
    _geom_torsion_atom_site_label_2
    _geom_torsion_atom_site_label_3
    _geom_torsion_atom_site_label_4
    _geom_torsion_site_symmetry_1
    _geom_torsion_site_symmetry_2
    _geom_torsion_site_symmetry_3
    _geom_torsion_site_symmetry_4
    _geom_torsion
    _geom_torsion_publ_flag
    N1 C1 C2 C3 . . . . -2.1(8) ?
    C1 C2 C3 C4 . . . . 0.6(7) ?
    C2 C3 C4 C5 . . . . 0.8(6) ?
    C3 C4 C5 N1 . . . . -1.0(5) ?
    C3 C4 C5 C6 . . . . -178.9(3) ?
    N1 C5 C6 N2 . . . . -14.4(4) ?
    C4 C5 C6 N2 . . . . 163.7(3) ?
    N1 C5 C6 C7 . . . . 166.4(3) ?
    C4 C5 C6 C7 . . . . -15.5(4) ?
    N2 C6 C7 C8 . . . . -0.8(4) ?
    C5 C6 C7 C8 . . . . 178.4(2) ?
    C6 C7 C8 C9 . . . . 1.4(4) ?
    C6 C7 C8 C16 . . . . -177.6(2) ?
    C7 C8 C9 C10 . . . . -1.1(4) ?
    C16 C8 C9 C10 . . . . 177.9(2) ?
    C8 C9 C10 N2 . . . . 0.2(4) ?
    C8 C9 C10 C11 . . . . 179.8(2) ?
    N2 C10 C11 N3 . . . . 6.6(3) ?
    C9 C10 C11 N3 . . . . -173.0(2) ?
    N2 C10 C11 C12 . . . . -171.3(2) ?
    C9 C10 C11 C12 . . . . 9.0(4) ?
    N3 C11 C12 C13 . . . . 2.1(5) ?
    C10 C11 C12 C13 . . . . 180.0(3) ?
    C11 C12 C13 C14 . . . . -0.8(5) ?
    C12 C13 C14 C15 . . . . -0.5(6) ?
    C13 C14 C15 N3 . . . . 0.7(6) ?
    C7 C8 C16 C17 . . . . 8.0(4) ?
    C9 C8 C16 C17 . . . . -170.9(3) ?
    C7 C8 C16 C21 . . . . -172.5(3) ?
    C9 C8 C16 C21 . . . . 8.6(4) ?
    C21 C16 C17 C18 . . . . -2.6(5) ?
    C8 C16 C17 C18 . . . . 176.9(3) ?
    C16 C17 C18 C19 . . . . -1.3(6) ?
    C17 C18 C19 C20 . . . . 3.7(6) ?
    C17 C18 C19 C22 . . . . -174.7(3) ?
    C18 C19 C20 C21 . . . . -2.3(5) ?
    C22 C19 C20 C21 . . . . 176.2(3) ?
    C17 C16 C21 C20 . . . . 4.0(5) ?
    C8 C16 C21 C20 . . . . -175.5(3) ?
    C19 C20 C21 C16 . . . . -1.6(5) ?
    C18 C19 C22 O1 . . . 3_766 -109.7(3) ?
    C20 C19 C22 O1 . . . 3_766 72.0(4) ?
    O1 C23 C24 C25 . . . . -179.4(3) ?
    C31 C23 C24 C25 . . . . 1.1(5) ?
    C23 C24 C25 C26 . . . . -1.5(6) ?
    C24 C25 C26 C27 . . . . 1.1(6) ?
    C25 C26 C27 C28 . . . . -179.8(4) ?
    C25 C26 C27 C31 . . . . -0.2(5) ?
    C26 C27 C28 C29 . . . . -178.3(3) ?
    C31 C27 C28 C29 . . . . 2.1(5) ?
    C27 C28 C29 C30 . . . . -1.2(5) ?
    C28 C29 C30 N4 . . . . -0.7(6) ?
    C24 C23 C31 N4 . . . . -179.5(3) ?
    O1 C23 C31 N4 . . . . 1.0(4) ?
    C24 C23 C31 C27 . . . . -0.3(4) ?
    O1 C23 C31 C27 . . . . -179.8(2) ?
    C26 C27 C31 N4 . . . . 179.0(3) ?
    C28 C27 C31 N4 . . . . -1.3(4) ?
    C26 C27 C31 C23 . . . . -0.2(4) ?
    C28 C27 C31 C23 . . . . 179.4(3) ?
    C2 C1 N1 C5 . . . . 2.0(7) ?
    C2 C1 N1 Ag1 . . . . 169.7(4) ?
    C4 C5 N1 C1 . . . . -0.4(5) ?
    C6 C5 N1 C1 . . . . 177.7(3) ?
    C4 C5 N1 Ag1 . . . . -168.9(2) ?
    C6 C5 N1 Ag1 . . . . 9.2(3) ?
    N4 Ag1 N1 C1 . . . . -1.9(4) ?
    N2 Ag1 N1 C1 . . . . -170.0(4) ?
    N3 Ag1 N1 C1 . . . . -166.9(3) ?
    O1 Ag1 N1 C1 . . . . 67.8(4) ?
    N4 Ag1 N1 C5 . . . . 165.8(2) ?
    N2 Ag1 N1 C5 . . . . -2.3(2) ?
    N3 Ag1 N1 C5 . . . . 0.9(3) ?
    O1 Ag1 N1 C5 . . . . -124.5(2) ?
    C9 C10 N2 C6 . . . . 0.5(4) ?
    C11 C10 N2 C6 . . . . -179.2(2) ?
    C9 C10 N2 Ag1 . . . . 168.45(18) ?
    C11 C10 N2 Ag1 . . . . -11.2(3) ?
    C7 C6 N2 C10 . . . . -0.2(4) ?
    C5 C6 N2 C10 . . . . -179.4(2) ?
    C7 C6 N2 Ag1 . . . . -168.13(19) ?
    C5 C6 N2 Ag1 . . . . 12.7(3) ?
    N4 Ag1 N2 C10 . . . . 119.3(4) ?
    N3 Ag1 N2 C10 . . . . 8.49(18) ?
    N1 Ag1 N2 C10 . . . . -173.8(2) ?
    O1 Ag1 N2 C10 . . . . -77.2(2) ?
    N4 Ag1 N2 C6 . . . . -72.7(4) ?
    N3 Ag1 N2 C6 . . . . 176.4(2) ?
    N1 Ag1 N2 C6 . . . . -5.86(18) ?
    O1 Ag1 N2 C6 . . . . 90.73(19) ?
    C12 C11 N3 C15 . . . . -1.9(4) ?
    C10 C11 N3 C15 . . . . -179.9(3) ?
    C12 C11 N3 Ag1 . . . . 178.9(2) ?
    C10 C11 N3 Ag1 . . . . 0.9(3) ?
    C14 C15 N3 C11 . . . . 0.5(5) ?
    C14 C15 N3 Ag1 . . . . 179.7(3) ?
    N4 Ag1 N3 C11 . . . . -171.7(2) ?
    N2 Ag1 N3 C11 . . . . -4.6(2) ?
    N1 Ag1 N3 C11 . . . . -7.7(3) ?
    O1 Ag1 N3 C11 . . . . 120.3(2) ?
    N4 Ag1 N3 C15 . . . . 9.1(3) ?
    N2 Ag1 N3 C15 . . . . 176.3(3) ?
    N1 Ag1 N3 C15 . . . . 173.1(3) ?
    O1 Ag1 N3 C15 . . . . -58.9(3) ?
    C29 C30 N4 C31 . . . . 1.5(5) ?
    C29 C30 N4 Ag1 . . . . -176.6(3) ?
    C23 C31 N4 C30 . . . . 178.8(3) ?
    C27 C31 N4 C30 . . . . -0.4(4) ?
    C23 C31 N4 Ag1 . . . . -3.3(3) ?
    C27 C31 N4 Ag1 . . . . 177.55(19) ?
    N2 Ag1 N4 C30 . . . . -14.0(5) ?
    N3 Ag1 N4 C30 . . . . 91.7(2) ?
    N1 Ag1 N4 C30 . . . . -77.0(2) ?
    O1 Ag1 N4 C30 . . . . -179.3(3) ?
    N2 Ag1 N4 C31 . . . . 168.1(3) ?
    N3 Ag1 N4 C31 . . . . -86.2(2) ?
    N1 Ag1 N4 C31 . . . . 105.0(2) ?
    O1 Ag1 N4 C31 . . . . 2.70(19) ?
    O6 C34 N5 C32 . . . . -1.1(8) ?
    O6 C34 N5 C33 . . . . 177.5(5) ?
    C24 C23 O1 C22 . . . 3_766 -1.6(4) ?
    C31 C23 O1 C22 . . . 3_766 178.0(3) ?
    C24 C23 O1 Ag1 . . . . -178.2(3) ?
    C31 C23 O1 Ag1 . . . . 1.3(3) ?
    N4 Ag1 O1 C23 . . . . -2.03(18) ?
    N2 Ag1 O1 C23 . . . . -178.19(17) ?
    N3 Ag1 O1 C23 . . . . 111.75(19) ?
    N1 Ag1 O1 C23 . . . . -102.4(2) ?
    N4 Ag1 O1 C22 . . . 3_766 -178.3(3) ?
    N2 Ag1 O1 C22 . . . 3_766 5.5(3) ?
    N3 Ag1 O1 C22 . . . 3_766 -64.5(2) ?
    N1 Ag1 O1 C22 . . . 3_766 81.3(3) ?
loop_
    _geom_hbond_atom_site_label_D
    _geom_hbond_atom_site_label_H
    _geom_hbond_atom_site_label_A
    _geom_hbond_site_symmetry_A
    _geom_hbond_distance_DH
    _geom_hbond_distance_HA
    _geom_hbond_distance_DA
    _geom_hbond_angle_DHA
    _geom_hbond_publ_flag
    C4 H4 O3 3_656 0.93 2.57 3.450(5) 158 y
    C12 H12 O5 3_666 0.93 2.60 3.344(5) 138 y
    C28 H28 O6 2_546 0.93 2.37 3.250(5) 158 y
    C29 H29 O4 . 0.93 2.57 3.252(6) 130 y
data_global
_journal_date_recd_electronic     2009-09-28
_journal_date_accepted     2009-11-06
_journal_name_full     'Acta Crystallographica, Section E'
_journal_year     2009
_journal_volume     65
_journal_issue     12
_journal_page_first     m1674
_journal_page_last     m1675
_journal_paper_category     QM
_journal_coeditor_code     HY2238
_publ_contact_author_name     'Xiang Liu'
_publ_contact_author_address
;
State Key Laboratory of Applied Organic Chemistry
College of Chemistry and Chemical Engineering
Lanzhou University
Lanzhou 730000
People's Republic of China
;
_publ_contact_author_email     liuxiang@lzu.edu.cn
_publ_contact_author_fax     '86-931-8912582'
_publ_contact_author_phone     '86-931-8912585'
_publ_section_title
;
Bis{\m-4'-[4-(quinolin-8-yloxymethyl)phenyl]-2,2':6',2''-terpyridine}disilver(I)
bis(perchlorate) dimethylformamide disolvate
;
loop_
    _publ_author_name
    _publ_author_footnote
    _publ_author_address
    'Chen, Chang-Juan' .
;
State Key Laboratory of Applied Organic Chemistry
College of Chemistry and Chemical Engineering
Lanzhou University
Lanzhou 730000
People's Republic of China
;
    'Liu, Feng-Neng' .
;
State Key Laboratory of Applied Organic Chemistry
College of Chemistry and Chemical Engineering
Lanzhou University
Lanzhou 730000
People's Republic of China
;
    'Zhang, Ai-Jiang' .
;
State Key Laboratory of Applied Organic Chemistry
College of Chemistry and Chemical Engineering
Lanzhou University
Lanzhou 730000
People's Republic of China
;
    'Zhang, Liang-Wei' .
;
State Key Laboratory of Applied Organic Chemistry
College of Chemistry and Chemical Engineering
Lanzhou University
Lanzhou 730000
People's Republic of China
;
    'Liu, Xiang' .
;
State Key Laboratory of Applied Organic Chemistry
College of Chemistry and Chemical Engineering
Lanzhou University
Lanzhou 730000
People's Republic of China
;
