# Supplementary material for: Bis{μ-4′-[4-(quinolin-8-yloxymeth­yl)phen­yl]-2,2′:6′,2′′-terpyridine}disilver(I) bis­(perchlorate) dimethyl­formamide disolvate
Source: Acta Crystallogr Sect E Struct Rep Online. 2009 Nov 25;65(Pt 12):m1674–5. doi: 10.1107/S1600536809046832 (PMC2972071; doi:10.1107/S1600536809046832)
Supplement: Supplementary file 2 [file e-65-m1674-Isup2.hkl]

# 
# h,k,l, Fc-squared, Fo-squared, sigma(Fo-squared) and status flag 
# 
data_I
_shelx_title ' P21c in P2(1)/c' 
_shelx_refln_list_code          4 
_shelx_F_calc_maximum      326.21 
_exptl_crystal_F_000      1520.00 
_reflns_d_resolution_high  0.7399 
 
loop_ 
 _symmetry_equiv_pos_as_xyz 
 'x, y, z' 
 '-x, y+1/2, -z+1/2' 
 '-x, -y, -z' 
 'x, -y-1/2, z-1/2' 
 
_cell_length_a    10.0552 
_cell_length_b    10.9548 
_cell_length_c    29.6567 
_cell_angle_alpha  90.000 
_cell_angle_beta   96.767 
_cell_angle_gamma  90.000 
 
_shelx_F_squared_multiplier     1.000 
 
loop_ 
 _refln_index_h 
 _refln_index_k 
 _refln_index_l 
 _refln_F_squared_calc 
 _refln_F_squared_meas 
 _refln_F_squared_sigma 
 _refln_observed_status 
   1   0   0    11278.07    11756.71    147.88 o 
   2   0   0     1844.96     2188.36     36.17 o 
   3   0   0     1025.67     1003.22     24.47 o 
   4   0   0     8044.27     8131.80     79.99 o 
   5   0   0     5208.43     4933.07     68.09 o 
   6   0   0      240.49      211.49     10.64 o 
   7   0   0     1155.11     1229.58     25.30 o 
   8   0   0       75.13       91.49     15.96 o 
   9   0   0     1161.50     1079.82     43.62 o 
  10   0   0      572.42      528.74     34.04 o 
  11   0   0       80.30      110.64     21.28 o 
  12   0   0      105.21       86.17     23.40 o 
   1   1   0     2307.09     2516.03     36.70 o 
   2   1   0      138.17      235.07     22.31 o 
   3   1   0      670.84      838.49     12.68 o 
   4   1   0      383.58      414.80     10.22 o 
   5   1   0      239.97      219.84     13.05 o 
   6   1   0      115.35      128.36      6.54 o 
   7   1   0      658.48      617.07     15.79 o 
   8   1   0      257.63      223.28     15.41 o 
   9   1   0       28.66       25.39     11.70 o 
  10   1   0       61.73       68.95     13.54 o 
  11   1   0       11.74       18.38     12.40 o 
  12   1   0      114.80       96.50     16.50 o 
   0   2   0    61659.45    62659.20    777.68 o 
   1   2   0     4500.43     4407.84     35.39 o 
   2   2   0      221.74      241.37      6.08 o 
   3   2   0     1926.19     1932.95     28.06 o 
   4   2   0     3257.92     3467.96     34.53 o 
   5   2   0     3347.78     3280.10     35.78 o 
   6   2   0      179.99      175.20     10.95 o 
   7   2   0      345.85      402.11     13.59 o 
   8   2   0      459.43      454.55     15.96 o 
   9   2   0      314.77      342.01     32.98 o 
  10   2   0      375.92      382.32     38.83 o 
  11   2   0        5.46        0.62     10.73 o 
  12   2   0       14.89       11.00     11.97 o 
   1   3   0     6529.85     6736.78     52.68 o 
   2   3   0    11839.56    11401.96     73.45 o 
   3   3   0    11105.22    11162.18     85.70 o 
   4   3   0      129.65      160.27      8.36 o 
   5   3   0        0.84        3.70      5.14 o 
   6   3   0     2049.48     2065.29     29.02 o 
   7   3   0     3940.27     3870.17     45.62 o 
   8   3   0     1460.27     1330.66     26.38 o 
   9   3   0       84.00      111.84     12.51 o 
  10   3   0        7.95        4.79     11.28 o 
  11   3   0       72.15       52.78     14.65 o 
  12   3   0      106.00      104.50     20.21 o 
   0   4   0     1166.65     1239.40     29.79 o 
   1   4   0      194.00      226.26      7.04 o 
   2   4   0     3465.06     3959.00     36.52 o 
   3   4   0       31.54       23.72      3.43 o 
   4   4   0     2181.58     2344.89     27.90 o 
   5   4   0      331.21      322.49     11.02 o 
   6   4   0       31.74       26.52      6.26 o 
   7   4   0        0.59       -1.16      5.44 o 
   8   4   0       11.70       16.19      9.08 o 
   9   4   0        8.30        3.73      7.66 o 
  10   4   0        0.22        2.13     10.53 o 
  11   4   0        0.14        1.99     17.02 o 
  12   4   0        0.54       -3.10     12.53 o 
   1   5   0      632.95      654.68     21.41 o 
   2   5   0     1392.66     1115.62     17.14 o 
   3   5   0     2865.01     2827.27     49.01 o 
   4   5   0       24.79       48.91      4.74 o 
   5   5   0      235.66      225.85      8.98 o 
   6   5   0       13.52       19.84      6.48 o 
   7   5   0     1305.81     1316.91     25.43 o 
   8   5   0      436.28      441.15     16.99 o 
   9   5   0       43.46       31.32      8.99 o 
  10   5   0        1.68       -3.59      8.12 o 
  11   5   0        2.01       -5.21     11.70 o 
   0   6   0     9588.79     9137.49    135.11 o 
   1   6   0     2632.05     2789.92     35.72 o 
   2   6   0      275.80      302.58     11.43 o 
   3   6   0        8.08       21.91      5.15 o 
   4   6   0     3798.51     3771.03     40.88 o 
   5   6   0     2687.21     2698.93     34.58 o 
   6   6   0      109.36       99.10      8.14 o 
   7   6   0      139.51      145.61     10.75 o 
   8   6   0        7.51       15.49      5.82 o 
   9   6   0      330.55      349.71     17.87 o 
  10   6   0      130.17      131.65     13.12 o 
  11   6   0       22.63       27.41     12.72 o 
   1   7   0      897.57      933.23     17.52 o 
   2   7   0      290.29      319.01     11.42 o 
   3   7   0       67.47       51.59      6.26 o 
   4   7   0      108.37      112.95      9.57 o 
   5   7   0        3.43        4.33      5.92 o 
   6   7   0       13.97       16.41      5.93 o 
   7   7   0        3.47       -0.80      5.81 o 
   8   7   0       59.86       38.99      9.17 o 
   9   7   0       51.15       55.71     12.40 o 
  10   7   0        2.22       -1.16      8.14 o 
  11   7   0        2.98      -11.14     11.21 o 
   0   8   0     5174.39     4594.81     87.24 o 
   1   8   0       50.80       66.36      6.70 o 
   2   8   0      385.66      377.53     13.26 o 
   3   8   0      976.71     1011.30     26.30 o 
   4   8   0      451.15      466.57     19.08 o 
   5   8   0      382.61      377.34     18.33 o 
   6   8   0        1.34       -3.19      8.27 o 
   7   8   0        9.09       19.52     10.89 o 
   8   8   0       13.86       -0.46      8.09 o 
   9   8   0        9.90       13.87      8.07 o 
  10   8   0       19.93       20.56      8.57 o 
  11   8   0       51.72       56.38     19.15 o 
   1   9   0      718.02      647.28     22.11 o 
   2   9   0     1564.84     1559.84     44.68 o 
   3   9   0      261.49      244.33     16.16 o 
   4   9   0       75.71       72.35     13.30 o 
   5   9   0        4.35       14.36      9.78 o 
   6   9   0       86.35       87.15     13.02 o 
   7   9   0      144.41      162.74     16.91 o 
   8   9   0       88.87       97.50     21.28 o 
   9   9   0        0.65      -10.18     10.18 o 
  10   9   0       12.73       12.83     17.29 o 
   0  10   0       74.74       96.81     19.15 o 
   1  10   0      103.13      123.46     13.90 o 
   2  10   0        5.20        1.06      9.57 o 
   3  10   0        0.79       13.66      9.38 o 
   4  10   0       36.88       20.10     10.45 o 
   5  10   0        3.88       -3.19      9.03 o 
   6  10   0       10.39        3.19     13.83 o 
   7  10   0        0.08       -9.46      9.97 o 
   8  10   0        0.46        2.66     12.04 o 
   9  10   0        0.06       -1.60     18.62 o 
   1  11   0        8.18       16.49      9.78 o 
   2  11   0      472.99      442.45     29.79 o 
   3  11   0      136.22      143.99     23.94 o 
   4  11   0        3.94       11.19      9.38 o 
   5  11   0       35.53       55.58     14.89 o 
   6  11   0        2.11        5.17     23.40 o 
   7  11   0       45.57       82.68     14.65 o 
   8  11   0       40.63       56.41     14.65 o 
   9  11   0        1.98       31.92     18.09 o 
   0  12   0      332.66      364.90     29.79 o 
   1  12   0        4.95        6.38     13.83 o 
   2  12   0        7.15       -4.13     12.23 o 
   3  12   0        1.89       11.17     10.53 o 
   4  12   0       77.94       80.57     14.06 o 
   5  12   0       26.99       26.60     12.04 o 
   6  12   0       14.54       -1.13     30.32 o 
   7  12   0       11.07       10.64     17.02 o 
   1  13   0        0.29        4.01      7.97 o 
   2  13   0        5.35        7.98     11.28 o 
   3  13   0        1.57       -0.11     10.89 o 
   4  13   0        5.60       19.41     12.40 o 
   5  13   0       38.61       40.31     14.23 o 
   0  14   0       35.90       36.17     19.15 o 
   1  14   0       13.41        3.33     12.23 o 
   2  14   0       16.21       10.67     11.64 o 
   3  14   0        0.21      -12.77     12.77 o 
 -12   1   1       38.13       28.52     13.48 o 
 -11   1   1      186.46      201.33     18.76 o 
 -10   1   1      467.31      450.75     52.66 o 
  -9   1   1        2.62       -9.38      9.38 o 
  -8   1   1        0.26       -8.27      8.27 o 
  -7   1   1     1563.83     1524.81     24.42 o 
  -6   1   1     6820.42     6747.66     52.67 o 
  -5   1   1     9147.02     9472.68     66.22 o 
  -4   1   1      282.81      335.00      8.99 o 
  -3   1   1      214.18      292.98      7.56 o 
  -2   1   1    18869.88    21012.08    147.77 o 
  -1   1   1    52177.61    54451.91    845.24 o 
   0   1   1    26251.04    26742.10    247.85 o 
   1   1   1      316.91      232.60      6.02 o 
   2   1   1     5185.36     5380.87     59.90 o 
   3   1   1    48352.27    50353.50    353.99 o 
   4   1   1     2601.06     2552.07     22.79 o 
   5   1   1        8.35       25.82      3.86 o 
   6   1   1     1758.26     1703.88     19.96 o 
   7   1   1       40.42       42.16      7.04 o 
   8   1   1     1318.97     1272.71     23.92 o 
   9   1   1     1153.54     1076.36     47.87 o 
  10   1   1      108.62      123.48     14.65 o 
  11   1   1       39.23       42.07     13.15 o 
  12   1   1      130.92      159.04     18.42 o 
 -12   2   1       83.82       88.38     15.74 o 
 -11   2   1        0.03       -4.77     11.64 o 
 -10   2   1      193.95      214.00     18.01 o 
  -9   2   1      599.86      580.34     24.07 o 
  -8   2   1     2081.98     1995.79     31.16 o 
  -7   2   1      264.44      255.75     11.57 o 
  -6   2   1      749.96      744.25     16.76 o 
  -5   2   1      190.72      186.06      8.99 o 
  -4   2   1      790.59      680.01     14.24 o 
  -3   2   1    15614.89    15961.09    167.50 o 
  -2   2   1     5737.44     5941.81     47.46 o 
  -1   2   1     1581.80     1773.96     17.20 o 
   0   2   1     4530.72     4841.33     47.37 o 
   1   2   1    26034.57    28094.67    193.86 o 
   2   2   1     9169.81     9682.52     72.41 o 
   3   2   1       13.82       11.26      4.12 o 
   4   2   1     2750.87     2808.09     33.48 o 
   5   2   1     3495.57     3454.74     31.98 o 
   6   2   1     2079.53     1894.45     26.10 o 
   7   2   1      520.43      484.24     14.72 o 
   8   2   1      275.92      281.86     13.47 o 
   9   2   1       56.82       36.00     11.64 o 
  10   2   1        2.54       13.72     18.62 o 
  11   2   1      120.03      128.79     17.55 o 
  12   2   1       77.34       92.21     19.68 o 
 -12   3   1        3.45        8.33     13.02 o 
 -11   3   1       10.18       12.40     11.97 o 
 -10   3   1       70.17       77.19     13.48 o 
  -9   3   1       31.94       23.52      8.42 o 
  -8   3   1      168.42      174.19     13.48 o 
  -7   3   1      119.46      115.29      8.03 o 
  -6   3   1        5.11        4.43      5.30 o 
  -5   3   1       31.20       36.64      5.53 o 
  -4   3   1        3.42        1.34      3.70 o 
  -3   3   1     1105.39     1259.78     17.35 o 
  -2   3   1     7332.09     7855.72     53.13 o 
  -1   3   1     8677.78     8805.52     66.88 o 
   0   3   1       83.79      106.68      6.36 o 
   1   3   1     4823.16     5051.65     42.37 o 
   2   3   1     2158.57     2330.00     17.61 o 
   3   3   1       39.78       58.27      4.84 o 
   4   3   1     1491.50     1685.29     22.04 o 
   5   3   1      737.40      821.89     12.42 o 
   6   3   1       55.60       66.57      7.32 o 
   7   3   1      106.92       95.66     16.32 o 
   8   3   1        0.05       -0.90      7.20 o 
   9   3   1       23.19        2.88      7.95 o 
  10   3   1        0.83        4.29     10.99 o 
  11   3   1        0.11       10.94     11.97 o 
  12   3   1        3.77       11.36     16.49 o 
 -12   4   1       12.84       -2.79     11.97 o 
 -11   4   1       54.00       76.58     14.99 o 
 -10   4   1       79.78       93.43     14.65 o 
  -9   4   1      466.45      491.69     17.75 o 
  -8   4   1     2119.83     2076.96     33.70 o 
  -7   4   1      109.22      117.72      9.79 o 
  -6   4   1       10.21       13.83      5.92 o 
  -5   4   1      969.28      949.60     18.36 o 
  -4   4   1      184.43       97.36     14.66 o 
  -3   4   1     6393.56     6374.08     47.54 o 
  -2   4   1       85.88      124.55      7.51 o 
  -1   4   1      955.87      952.41     28.65 o 
   0   4   1     2166.35     2434.42     31.96 o 
   1   4   1    23045.73    23021.21    176.20 o 
   2   4   1    34686.72    35255.25    404.21 o 
   3   4   1     1672.30     1786.69     16.58 o 
   4   4   1        0.63        6.72      3.36 o 
   5   4   1     1231.40     1117.84     19.51 o 
   6   4   1     4306.13     4168.40     45.71 o 
   7   4   1      592.51      585.28     17.35 o 
   8   4   1      260.64      287.88     14.27 o 
   9   4   1        0.24        4.25      8.78 o 
  10   4   1      240.81      220.57     18.76 o 
  11   4   1      117.83       90.83     15.41 o 
  12   4   1       28.47       33.99     13.90 o 
 -11   5   1        7.35       11.70     12.26 o 
 -10   5   1        2.70       -1.30      8.09 o 
  -9   5   1        3.40        0.76      7.70 o 
  -8   5   1        7.88        8.71      8.48 o 
  -7   5   1      716.43      739.06     24.00 o 
  -6   5   1     2661.26     2614.57     34.93 o 
  -5   5   1      476.22      453.20     11.81 o 
  -4   5   1        8.12        4.74      3.77 o 
  -3   5   1        8.61       11.92      4.38 o 
  -2   5   1     3098.93     3142.72     32.76 o 
  -1   5   1    14617.03    14750.02    111.38 o 
   0   5   1     2368.53     2597.18     36.11 o 
   1   5   1     1950.90     2186.51     24.23 o 
   2   5   1      263.90      268.04      8.76 o 
   3   5   1      500.70      487.90     12.44 o 
   4   5   1     3364.69     3444.97     36.80 o 
   5   5   1       47.06       31.29      5.17 o 
   6   5   1      385.53      419.20     13.86 o 
   7   5   1       46.35       45.80      7.04 o 
   8   5   1      221.50      240.83     19.21 o 
   9   5   1       90.95       86.39     11.02 o 
  10   5   1        1.39       -1.14      9.76 o 
  11   5   1       19.66       24.26     13.15 o 
  12   5   1        0.43       -4.26     18.09 o 
 -11   6   1       25.76       34.24     13.54 o 
 -10   6   1        0.48       -3.84      8.09 o 
  -9   6   1       10.42       18.24      9.56 o 
  -8   6   1       65.78       81.79     10.60 o 
  -7   6   1       61.19       67.17      7.81 o 
  -6   6   1        0.20        5.31      5.68 o 
  -5   6   1       68.27       55.26      6.35 o 
  -4   6   1      995.52      971.41     18.89 o 
  -3   6   1      245.69      218.00      9.70 o 
  -2   6   1        0.92        8.83      4.38 o 
  -1   6   1       65.32       77.67      8.14 o 
   0   6   1      282.27      327.68     13.54 o 
   1   6   1      765.85      668.68     13.68 o 
   2   6   1     1755.64     1774.23     23.16 o 
   3   6   1     1354.05     1479.44     24.67 o 
   4   6   1      155.16      168.06      9.53 o 
   5   6   1      289.57      298.84     10.37 o 
   6   6   1      248.22      261.34     10.35 o 
   7   6   1        3.83        2.48      5.81 o 
   8   6   1        1.34       -7.15      7.15 o 
   9   6   1        1.31        4.06      7.91 o 
  10   6   1        6.46       10.74      9.36 o 
  11   6   1        0.33        0.00     21.28 o 
 -11   7   1       72.83       87.37     13.19 o 
 -10   7   1       81.98      100.08     13.23 o 
  -9   7   1        2.78        5.31      7.40 o 
  -8   7   1       18.79       11.50      6.95 o 
  -7   7   1      162.01      156.15      9.90 o 
  -6   7   1     1136.62     1192.50     24.01 o 
  -5   7   1      714.02      645.70     16.85 o 
  -4   7   1       46.32       51.46      6.88 o 
  -3   7   1        9.45       15.49      5.30 o 
  -2   7   1     3511.49     3423.85     38.22 o 
  -1   7   1     5547.14     5235.99     50.76 o 
   0   7   1     1171.18     1124.36     26.60 o 
   1   7   1        4.47       10.23      4.86 o 
   2   7   1      724.56      745.91     15.64 o 
   3   7   1     1131.21     1075.13     21.96 o 
   4   7   1     2524.91     2486.34     46.12 o 
   5   7   1        1.35       -5.01      5.01 o 
   6   7   1      370.85      416.25     13.46 o 
   7   7   1       14.62       19.84      7.76 o 
   8   7   1      268.19      327.08     13.66 o 
   9   7   1      150.90      164.78     11.81 o 
  10   7   1       21.21       31.59     10.84 o 
  11   7   1       56.24       83.24     15.58 o 
 -11   8   1        9.74        8.51     14.89 o 
 -10   8   1        6.21       10.77      8.38 o 
  -9   8   1       46.56       27.80     10.40 o 
  -8   8   1      203.69      211.74     14.72 o 
  -7   8   1        0.34        0.90      9.69 o 
  -6   8   1        1.26        5.40     12.77 o 
  -5   8   1        9.83        1.55      8.17 o 
  -4   8   1       27.47       37.71     13.90 o 
  -3   8   1      405.65      455.23     14.02 o 
  -2   8   1       61.02       76.30      7.32 o 
  -1   8   1       13.17       24.39      5.64 o 
   0   8   1       46.49       85.20     10.13 o 
   1   8   1     1725.67     1679.49     33.42 o 
   2   8   1      368.50      403.31     16.91 o 
   3   8   1        0.42       -0.19      6.36 o 
   4   8   1      505.06      508.44     20.27 o 
   5   8   1      164.79      124.85     14.89 o 
   6   8   1      138.84      110.28     19.68 o 
   7   8   1      104.45       93.77     20.21 o 
   8   8   1       96.15       93.37      9.92 o 
   9   8   1        1.42        6.73      7.52 o 
  10   8   1       18.19       14.55      8.16 o 
  11   8   1       25.57       13.83     15.96 o 
 -10   9   1        0.19        4.76      8.58 o 
  -9   9   1       38.29       38.45     10.71 o 
  -8   9   1       16.64        1.06     10.53 o 
  -7   9   1        4.50        4.57     10.13 o 
  -6   9   1       78.39       79.92     14.89 o 
  -5   9   1        8.22       -4.12      8.63 o 
  -4   9   1       54.76       78.20     12.04 o 
  -3   9   1       32.69       45.48     13.83 o 
  -2   9   1       30.30       22.34      9.03 o 
  -1   9   1       23.37       18.62      8.27 o 
   0   9   1       49.59       52.29     11.70 o 
   1   9   1      589.12      558.09     21.02 o 
   2   9   1       32.19       32.39     12.77 o 
   3   9   1      124.28      124.27     22.34 o 
   4   9   1       13.52       -4.35     18.62 o 
   5   9   1        8.24        4.38     12.23 o 
   6   9   1       62.42       90.77     13.48 o 
   7   9   1       15.12       20.14     11.21 o 
   8   9   1        2.83        1.76     11.12 o 
   9   9   1        0.22        1.30      9.61 o 
  10   9   1        0.24        5.31      9.59 o 
  -9  10   1       20.66       20.18     19.68 o 
  -8  10   1      197.41      200.15     19.17 o 
  -7  10   1        2.82       -3.63     12.77 o 
  -6  10   1       21.24       18.53     10.89 o 
  -5  10   1        3.39       -0.53      9.03 o 
  -4  10   1      364.40      377.11     19.92 o 
  -3  10   1      521.42      567.83     23.32 o 
  -2  10   1      279.56      266.97     17.30 o 
  -1  10   1      217.97      270.26     17.30 o 
   0  10   1       19.12       29.65     13.83 o 
   1  10   1     5810.55     5611.85     77.10 o 
   2  10   1      166.75      145.20     19.15 o 
   3  10   1        3.22       12.34     10.64 o 
   4  10   1       71.52       54.06     11.97 o 
   5  10   1      105.20      116.28     31.92 o 
   6  10   1      198.79      183.64     49.47 o 
   7  10   1       25.63       18.09     12.04 o 
   8  10   1       33.46       44.67     10.92 o 
   9  10   1        0.37        4.23     17.55 o 
  -9  11   1        3.73        8.51     15.96 o 
  -8  11   1        1.58      -10.89     10.89 o 
  -7  11   1       87.22       71.79     47.87 o 
  -6  11   1       42.95       50.09     26.06 o 
  -5  11   1        1.28       -0.53      9.78 o 
  -4  11   1       36.87       20.41     10.13 o 
  -3  11   1        1.04        6.52     17.55 o 
  -2  11   1        5.51        5.32     10.64 o 
  -1  11   1        4.50       21.53     11.17 o 
   0  11   1      223.42      199.07     11.43 o 
   1  11   1       71.61       85.36     12.72 o 
   2  11   1      141.30      125.14     22.34 o 
   3  11   1       22.99       51.33     11.50 o 
   4  11   1       10.35       17.61      9.97 o 
   5  11   1        6.86        2.01      9.97 o 
   6  11   1       10.21       11.67     16.49 o 
   7  11   1        4.01        5.00     12.40 o 
   8  11   1       13.26       -5.50     10.43 o 
  -7  12   1       20.68       20.21     19.15 o 
  -6  12   1        0.53        0.52     12.40 o 
  -5  12   1        3.76        3.40     20.75 o 
  -4  12   1       55.59       53.79     13.15 o 
  -3  12   1       20.01       54.89     12.40 o 
  -2  12   1       15.57       11.29     27.13 o 
  -1  12   1        9.99        2.51      9.38 o 
   0  12   1        0.91       30.85     11.28 o 
   1  12   1      229.32      213.84     17.67 o 
   2  12   1        2.68        1.99      8.93 o 
   3  12   1        0.20       -8.63      8.63 o 
   4  12   1        2.79       10.47     11.64 o 
   5  12   1        0.51      -11.40     20.21 o 
   6  12   1       16.28       -0.29     10.89 o 
   7  12   1        4.31      -13.30     22.87 o 
  -5  13   1        0.14        7.58     11.97 o 
  -4  13   1        6.53       21.68     11.97 o 
  -3  13   1        1.75       -7.04      9.69 o 
  -2  13   1       41.06       35.62     12.40 o 
  -1  13   1      127.77      157.88     13.89 o 
   0  13   1       10.06       -6.23     10.21 o 
   1  13   1        6.69        3.07     10.13 o 
   2  13   1        7.99        6.82     10.89 o 
   3  13   1       38.25       22.87     12.04 o 
   4  13   1       76.98      110.43     16.50 o 
   5  13   1       14.42       19.15     18.09 o 
  -3  14   1       22.22       39.36     17.02 o 
  -2  14   1        7.30       -1.43     10.89 o 
  -1  14   1        3.78       -6.31     14.36 o 
   0  14   1        0.65       -8.22     22.87 o 
   1  14   1        1.20      -11.21     11.21 o 
   2  14   1        8.43       13.55     11.21 o 
   3  14   1        5.23       10.64     17.02 o 
 -12   0   2       19.31       13.83     18.09 o 
 -11   0   2      344.86      313.84     29.79 o 
 -10   0   2       95.95      111.71     21.28 o 
  -9   0   2      992.59      840.45     39.36 o 
  -8   0   2     1029.45     1024.50     40.43 o 
  -7   0   2     5228.36     5298.33     63.30 o 
  -6   0   2     2246.47     2278.36     32.72 o 
  -5   0   2        2.45       12.68      4.51 o 
  -4   0   2      505.02      513.94     13.83 o 
  -3   0   2    20457.08    22013.12    191.00 o 
  -2   0   2    25984.55    26073.33    221.07 o 
  -1   0   2     6369.38     6823.60     88.30 o 
   1   0   2     5710.58     6379.97     84.04 o 
   2   0   2    58793.22    61812.38    776.62 o 
   3   0   2      263.63      235.20     13.83 o 
   4   0   2     1319.86     1444.60     22.11 o 
   5   0   2     4018.19     4012.68     47.99 o 
   6   0   2     1467.56     1430.22     26.04 o 
   7   0   2     4029.19     3895.36     51.50 o 
   8   0   2     1334.70     1125.56     41.49 o 
   9   0   2      796.20      814.92     38.30 o 
  10   0   2      101.31      136.17     21.28 o 
  11   0   2       12.36       11.70     14.89 o 
  12   0   2      297.59      380.86     35.11 o 
 -12   1   2        6.88       -4.74     11.64 o 
 -11   1   2        0.03      -10.46     10.73 o 
 -10   1   2      208.01      236.08     18.81 o 
  -9   1   2      158.93      147.44     14.65 o 
  -8   1   2       10.09        7.98      9.04 o 
  -7   1   2        1.62        0.96      6.50 o 
  -6   1   2      383.82      353.56      8.81 o 
  -5   1   2     4444.35     4468.26     43.78 o 
  -4   1   2     1447.32     1468.39     19.44 o 
  -3   1   2       49.92       64.55      7.86 o 
  -2   1   2    15945.69    16843.05    191.32 o 
  -1   1   2     5041.89     5484.44     51.53 o 
   0   1   2    14222.66    15321.68    369.16 o 
   1   1   2    19109.19    19429.27    239.37 o 
   2   1   2     4743.92     5181.40     44.48 o 
   3   1   2     5115.06     5238.00     44.63 o 
   4   1   2     2027.51     1940.47     19.16 o 
   5   1   2       54.46       57.23      4.70 o 
   6   1   2       23.15        7.61      3.92 o 
   7   1   2      110.14      121.99      8.91 o 
   8   1   2        3.98       -7.82      7.82 o 
   9   1   2       71.63       88.62     13.48 o 
  10   1   2        1.81       -1.90     11.70 o 
  11   1   2       37.22       34.62     12.26 o 
  12   1   2       11.41       18.09     12.79 o 
 -12   2   2        4.54      -10.89     10.89 o 
 -11   2   2        5.98       -3.56     10.89 o 
 -10   2   2       97.96       71.76     14.23 o 
  -9   2   2        0.57       -5.63      8.93 o 
  -8   2   2      980.85      939.94     20.65 o 
  -7   2   2     2599.65     2594.06     34.07 o 
  -6   2   2      129.97      127.76     10.05 o 
  -5   2   2       29.87       40.12      5.53 o 
  -4   2   2      141.54      165.66      7.56 o 
  -3   2   2     4310.74     4287.28     38.24 o 
  -2   2   2      128.66      103.08      4.91 o 
  -1   2   2     3362.89     4061.83     33.16 o 
   0   2   2      241.80      212.18      4.68 o 
   1   2   2    36057.68    36017.09    419.79 o 
   2   2   2    47121.52    49001.40    338.81 o 
   3   2   2      839.60      834.29     12.62 o 
   4   2   2      831.45      828.28     13.53 o 
   5   2   2      587.02      469.72      9.80 o 
   6   2   2       44.21       45.78      5.12 o 
   7   2   2      520.87      497.16     14.66 o 
   8   2   2       47.86       53.76     10.40 o 
   9   2   2      159.38      143.19     28.72 o 
  10   2   2        3.66       -5.70     10.45 o 
  11   2   2       28.56       28.66     13.15 o 
  12   2   2       31.41       32.75     13.90 o 
 -12   3   2        1.25        4.02     12.23 o 
 -11   3   2        0.10      -17.02     17.02 o 
 -10   3   2      418.71      412.68     22.86 o 
  -9   3   2      757.26      735.15     27.08 o 
  -8   3   2      720.34      675.51     19.82 o 
  -7   3   2       53.55       36.73      7.10 o 
  -6   3   2      345.72      334.88     16.99 o 
  -5   3   2     5113.99     4730.88     46.62 o 
  -4   3   2     4045.79     3683.98     43.92 o 
  -3   3   2     4766.51     5063.09     76.44 o 
  -2   3   2       97.58      102.31      4.37 o 
  -1   3   2     2062.03     2103.64     27.99 o 
   0   3   2    50844.06    51112.01    862.79 o 
   1   3   2    46929.33    48549.05    475.13 o 
   2   3   2     3381.78     3496.57     24.07 o 
   3   3   2     3329.79     3598.52     28.72 o 
   4   3   2     1820.86     1608.93     19.04 o 
   5   3   2     6486.35     6130.90     52.98 o 
   6   3   2       16.46       12.60      5.64 o 
   7   3   2      330.14      352.90     18.23 o 
   8   3   2      301.44      274.34     13.77 o 
   9   3   2      471.96      459.36     17.49 o 
  10   3   2      241.14      212.35     18.81 o 
  11   3   2       79.69       79.65     14.65 o 
  12   3   2       43.14       59.42     14.99 o 
 -12   4   2        1.62        4.79     19.68 o 
 -11   4   2        4.89       17.84     13.83 o 
 -10   4   2       51.44       42.20     14.89 o 
  -9   4   2       29.11       43.33      9.17 o 
  -8   4   2       56.44       57.73      9.17 o 
  -7   4   2      626.92      566.12     16.49 o 
  -6   4   2      293.54      289.89     16.17 o 
  -5   4   2      340.89      372.73     11.86 o 
  -4   4   2      252.34      337.26      8.85 o 
  -3   4   2     4071.62     4196.51     48.37 o 
  -2   4   2     1231.72     1400.84     29.90 o 
  -1   4   2     1203.35     1329.74     15.02 o 
   0   4   2      886.27      921.36     18.09 o 
   1   4   2     3106.24     3185.41     29.54 o 
   2   4   2      382.55      388.09      9.52 o 
   3   4   2      599.31      757.39     10.04 o 
   4   4   2     5535.51     5990.39     45.79 o 
   5   4   2        1.18        2.87      3.58 o 
   6   4   2      458.61      472.05     14.91 o 
   7   4   2       42.01       60.98      8.38 o 
   8   4   2      120.56      105.80     10.22 o 
   9   4   2       29.13       17.84      7.97 o 
  10   4   2        2.79        3.36     11.50 o 
  11   4   2        0.95      -13.16     18.09 o 
  12   4   2        0.02      -11.64     11.64 o 
 -11   5   2       26.86       37.90     13.15 o 
 -10   5   2      268.92      288.78     21.06 o 
  -9   5   2      200.10      237.26     13.75 o 
  -8   5   2        4.37       13.82      9.28 o 
  -7   5   2       26.59       28.04      7.86 o 
  -6   5   2      483.26      427.03     25.68 o 
  -5   5   2     3521.66     3647.09     35.43 o 
  -4   5   2      225.41      201.87      8.03 o 
  -3   5   2     6377.52     6866.92     60.31 o 
  -2   5   2        8.08       11.62      4.21 o 
  -1   5   2     1577.86     1723.37     20.12 o 
   0   5   2     8246.18     7822.68     81.23 o 
   1   5   2     2855.03     2986.25     29.69 o 
   2   5   2     3580.07     3562.59     34.85 o 
   3   5   2     2593.03     2592.81     24.91 o 
   4   5   2      261.31      217.07      6.77 o 
   5   5   2     2417.72     2460.98     43.00 o 
   6   5   2       27.97       30.35      8.16 o 
   7   5   2      126.04      140.03     10.63 o 
   8   5   2       73.68       72.16      9.57 o 
   9   5   2      164.59      183.58     13.48 o 
  10   5   2       67.94       61.00     12.20 o 
  11   5   2        4.43       22.00     13.78 o 
 -11   6   2        7.68       -1.00     11.50 o 
 -10   6   2        3.76       -6.22      8.42 o 
  -9   6   2        5.96        1.90      9.37 o 
  -8   6   2      410.03      454.26     14.90 o 
  -7   6   2     1823.30     1829.18     26.94 o 
  -6   6   2      563.37      497.61     13.38 o 
  -5   6   2      237.44      245.05      9.64 o 
  -4   6   2       19.78       15.32      5.30 o 
  -3   6   2      694.16      578.97     14.02 o 
  -2   6   2     4101.13     3904.23     54.45 o 
  -1   6   2     1393.56     1560.56     19.20 o 
   0   6   2      428.37      420.72     28.72 o 
   1   6   2       61.12       55.85      6.90 o 
   2   6   2     7576.00     7280.75     74.04 o 
   3   6   2     7585.98     7939.17     68.44 o 
   4   6   2     2034.68     2063.47     32.70 o 
   5   6   2       82.38       81.22      7.00 o 
   6   6   2       13.55       14.11      5.57 o 
   7   6   2      818.59      831.38     16.05 o 
   8   6   2       84.21       86.40     10.44 o 
   9   6   2      205.10      236.26     15.26 o 
  10   6   2        1.97        2.23      8.54 o 
  11   6   2       11.39       23.98     21.28 o 
 -11   7   2       27.32       23.02     12.70 o 
 -10   7   2        2.14        2.25      7.48 o 
  -9   7   2       77.84       82.60      9.74 o 
  -8   7   2       42.45       40.60      8.13 o 
  -7   7   2      105.11       84.18      8.65 o 
  -6   7   2        1.06        2.04      5.67 o 
  -5   7   2       12.41       -0.76      5.59 o 
  -4   7   2       22.40       18.31      5.92 o 
  -3   7   2      147.71      136.56      8.74 o 
  -2   7   2      291.07      342.99     12.00 o 
  -1   7   2      623.26      730.44     17.51 o 
   0   7   2      143.21      143.45     10.89 o 
   1   7   2       92.86      112.07     10.44 o 
   2   7   2        6.19        6.52      5.01 o 
   3   7   2      253.30      280.73     11.25 o 
   4   7   2      299.63      292.79     11.73 o 
   5   7   2      236.42      229.50     39.36 o 
   6   7   2        0.17        2.02      6.53 o 
   7   7   2       35.06       38.43      7.11 o 
   8   7   2       11.99       17.38      7.24 o 
   9   7   2        9.51       12.30      7.71 o 
  10   7   2       45.57       55.65     11.52 o 
  11   7   2       11.23        7.26      9.59 o 
 -11   8   2       28.21       10.64     15.96 o 
 -10   8   2        6.19        6.66      8.34 o 
  -9   8   2       27.47       31.00     10.09 o 
  -8   8   2       15.10       14.14      8.56 o 
  -7   8   2      779.11      817.04     40.43 o 
  -6   8   2       37.48       41.48      9.27 o 
  -5   8   2       53.85       40.64      7.94 o 
  -4   8   2       29.52       12.29      8.41 o 
  -3   8   2     1719.25     1748.28     30.68 o 
  -2   8   2      748.20      697.84     16.51 o 
  -1   8   2      389.32      407.09     13.24 o 
   0   8   2     1222.75     1201.12     27.83 o 
   1   8   2        0.57        9.01      7.12 o 
   2   8   2      646.59      626.04     20.68 o 
   3   8   2      459.47      427.33     18.33 o 
   4   8   2       10.28       16.70      8.63 o 
   5   8   2       92.14      101.50     13.30 o 
   6   8   2      103.73      117.22     13.48 o 
   7   8   2      188.77      200.30     17.99 o 
   8   8   2        3.96        9.39      6.83 o 
   9   8   2       18.87       36.70      8.72 o 
  10   8   2        3.40        1.93      7.63 o 
  11   8   2        5.10        9.57     15.96 o 
 -10   9   2       41.70       56.38     19.15 o 
  -9   9   2       38.57       51.79     18.09 o 
  -8   9   2       23.66       22.47     15.96 o 
  -7   9   2        8.74       13.57     10.89 o 
  -6   9   2       20.18       27.66     10.53 o 
  -5   9   2      677.18      718.20     30.85 o 
  -4   9   2      743.77      746.37     55.85 o 
  -3   9   2       24.26       16.51      8.63 o 
  -2   9   2      142.24      157.33     13.54 o 
  -1   9   2      103.72      101.64     11.64 o 
   0   9   2      697.23      671.96     34.04 o 
   1   9   2     2836.65     2730.44     81.92 o 
   2   9   2       47.21       40.94     10.13 o 
   3   9   2       25.04       23.79      9.38 o 
   4   9   2      305.75      321.19     29.79 o 
   5   9   2      259.15      292.83     20.75 o 
   6   9   2      223.46      181.04     48.94 o 
   7   9   2       66.61       61.90     10.41 o 
   8   9   2        6.93      -12.55     14.09 o 
   9   9   2       41.90       28.44     10.15 o 
  10   9   2       20.12       17.80      9.92 o 
 -10  10   2        0.38       20.21     15.96 o 
  -9  10   2        4.96       11.06     21.28 o 
  -8  10   2        4.77       -8.51     12.04 o 
  -7  10   2        3.30       -1.77     15.96 o 
  -6  10   2       40.10       24.47     11.28 o 
  -5  10   2        0.79       -5.32      9.03 o 
  -4  10   2      107.18      108.19     13.54 o 
  -3  10   2        0.13       13.30      9.78 o 
  -2  10   2       13.24        7.32      9.38 o 
  -1  10   2      603.71      561.62     41.49 o 
   0  10   2      109.51      119.42     34.04 o 
   1  10   2       61.00      143.62     20.21 o 
   2  10   2        0.41       -3.70      8.63 o 
   3  10   2       39.01       31.36     22.87 o 
   4  10   2       23.50       22.59     10.64 o 
   5  10   2       47.21       44.68     11.64 o 
   6  10   2       30.65       21.81     11.28 o 
   7  10   2        7.35       -4.80     10.40 o 
   8  10   2        2.58       -8.17      8.17 o 
   9  10   2        1.44       23.94     12.79 o 
  -9  11   2       20.30       10.64     14.89 o 
  -8  11   2        8.61      -11.50     11.50 o 
  -7  11   2        6.98       21.81     12.79 o 
  -6  11   2        0.10        7.66     20.75 o 
  -5  11   2      119.46      134.38     15.74 o 
  -4  11   2       81.59      122.60     17.55 o 
  -3  11   2       13.07        5.65     16.49 o 
  -2  11   2       54.72       56.06     11.28 o 
  -1  11   2      194.83      233.16     17.25 o 
   0  11   2      240.25      247.66     12.49 o 
   1  11   2      621.70      615.73     24.44 o 
   2  11   2       11.80        5.32      9.03 o 
   3  11   2       50.68       59.38     22.87 o 
   4  11   2      128.97      104.52     14.65 o 
   5  11   2       86.21       83.15     13.90 o 
   6  11   2        8.66       20.15     18.09 o 
   7  11   2       44.39       55.17     11.39 o 
   8  11   2       13.64       25.56     13.15 o 
  -7  12   2       51.81       40.43     20.21 o 
  -6  12   2        0.23      -10.45     10.45 o 
  -5  12   2       11.14       29.37     12.40 o 
  -4  12   2       11.01        6.62     12.23 o 
  -3  12   2      106.65       86.30     13.90 o 
  -2  12   2       32.60       45.68     11.64 o 
  -1  12   2        9.92        0.14      8.63 o 
   0  12   2       59.46       92.89     40.43 o 
   1  12   2       61.86       58.66     22.87 o 
   2  12   2       54.10       90.85     15.43 o 
   3  12   2       27.06       34.76     11.64 o 
   4  12   2        4.23       19.29     14.89 o 
   5  12   2        7.12       12.48     20.75 o 
   6  12   2        9.89        3.33     12.23 o 
   7  12   2        1.87       13.96     13.30 o 
  -5  13   2       15.80       -3.64     11.64 o 
  -4  13   2        2.40       14.86     15.43 o 
  -3  13   2        5.49        3.99     11.17 o 
  -2  13   2       13.07       15.60     13.30 o 
  -1  13   2        2.32       20.24      9.17 o 
   0  13   2        7.25        3.19     10.53 o 
   1  13   2        1.66        7.98      9.78 o 
   2  13   2        1.06       12.45     10.13 o 
   3  13   2        0.05       -9.69      9.69 o 
   4  13   2        1.69        7.65     19.68 o 
   5  13   2       15.37      -14.89     14.89 o 
   6  13   2        2.95      -11.64     11.64 o 
  -3  14   2        0.05      -13.83     14.89 o 
  -2  14   2       25.48       30.85     12.79 o 
  -1  14   2        1.86        3.19     12.04 o 
   0  14   2        0.52       28.40     15.43 o 
   1  14   2        0.44       -2.64     11.64 o 
   2  14   2       65.75       56.38     20.21 o 
   3  14   2        9.77       15.96     17.02 o 
 -12   1   3        1.63       -9.54     10.99 o 
 -11   1   3       23.34       16.47     11.64 o 
 -10   1   3       10.46        3.47     10.13 o 
  -9   1   3     1466.79     1468.74     36.11 o 
  -8   1   3     2409.30     2414.52     44.38 o 
  -7   1   3     2329.90     2236.55     30.18 o 
  -6   1   3       19.65        8.40      9.40 o 
  -5   1   3       16.77       16.10      5.05 o 
  -4   1   3    10356.46    10377.84     81.85 o 
  -3   1   3    17872.80    17842.45    219.80 o 
  -2   1   3     1200.47     1342.55     24.58 o 
  -1   1   3     5119.21     6016.31     54.50 o 
   0   1   3     4425.23     4801.50    229.26 o 
   1   1   3    28068.88    30526.95    270.31 o 
   2   1   3    18612.83    20048.81    182.21 o 
   3   1   3    22412.78    22707.01    158.01 o 
   4   1   3     3246.66     3121.61     27.07 o 
   5   1   3      472.41      401.99      9.36 o 
   6   1   3       69.36       44.72      5.04 o 
   7   1   3      591.90      551.84     26.76 o 
   8   1   3      723.08      757.40     19.24 o 
   9   1   3      129.19      130.16     15.41 o 
  10   1   3       81.03       77.18     14.65 o 
  11   1   3       18.66       15.18     12.40 o 
  12   1   3      108.17      102.57     16.50 o 
 -12   2   3        1.62       21.21     12.72 o 
 -11   2   3       32.99       46.10     13.29 o 
 -10   2   3      209.89      263.74     28.72 o 
  -9   2   3       16.08       16.00     10.45 o 
  -8   2   3        8.06        4.30      6.70 o 
  -7   2   3      240.85      256.15     12.28 o 
  -6   2   3    10230.74    10383.28    120.61 o 
  -5   2   3     4170.40     4246.82     42.96 o 
  -4   2   3      413.70      402.26     10.44 o 
  -3   2   3       80.01       72.52      4.56 o 
  -2   2   3     9538.50    10145.10     81.21 o 
  -1   2   3     7860.62     8051.90     58.97 o 
   0   2   3     6965.03     7847.76     59.77 o 
   1   2   3    40899.36    44819.81    705.01 o 
   2   2   3     2835.23     3262.98     28.87 o 
   3   2   3     5268.39     5185.45     64.15 o 
   4   2   3     7764.82     7863.13     56.54 o 
   5   2   3     2713.87     2826.14     27.95 o 
   6   2   3        1.14        4.75      5.84 o 
   7   2   3      224.09      236.49     13.36 o 
   8   2   3      557.43      546.65     17.49 o 
   9   2   3      293.99      314.52     19.56 o 
  10   2   3       77.84       81.20     14.29 o 
  11   2   3       19.29       26.66     17.02 o 
  12   2   3        0.25       11.90     15.43 o 
 -12   3   3       10.19       20.75     32.45 o 
 -11   3   3      132.89      137.51     22.87 o 
 -10   3   3        1.19       15.03     11.64 o 
  -9   3   3      187.96      176.64     24.47 o 
  -8   3   3       35.46       39.21      8.28 o 
  -7   3   3        2.02       -0.28      7.34 o 
  -6   3   3        4.08       10.17      9.42 o 
  -5   3   3        3.12        4.26      4.76 o 
  -4   3   3     2155.10     2411.59     40.08 o 
  -3   3   3     1426.88     1267.54     19.70 o 
  -2   3   3       20.40       23.85      2.66 o 
  -1   3   3      113.40      115.84      4.84 o 
   0   3   3       28.35       27.81      3.44 o 
   1   3   3     5156.15     5720.77     55.83 o 
   2   3   3      966.42     1108.14     15.68 o 
   3   3   3      437.44      483.81      8.53 o 
   4   3   3      450.34      440.30      9.21 o 
   5   3   3      262.99      322.53     12.75 o 
   6   3   3       49.47       75.92      7.72 o 
   7   3   3        8.68       10.12      6.08 o 
   8   3   3        2.29       -6.59      6.70 o 
   9   3   3        3.35       -3.87      7.69 o 
  10   3   3       23.42       37.91     12.26 o 
  11   3   3        4.86        8.61     14.36 o 
  12   3   3        1.10       11.37     11.97 o 
 -12   4   3       10.67        5.98     11.76 o 
 -11   4   3       38.40       41.61     13.29 o 
 -10   4   3      137.67      143.47     16.16 o 
  -9   4   3      132.08      141.03     11.87 o 
  -8   4   3      268.27      242.42     14.26 o 
  -7   4   3      762.50      741.81     19.22 o 
  -6   4   3     4547.81     4524.16     48.66 o 
  -5   4   3     1264.23     1231.51     20.87 o 
  -4   4   3      616.05      585.26     11.26 o 
  -3   4   3     1148.67     1408.02     17.01 o 
  -2   4   3     2453.41     2457.00     47.51 o 
  -1   4   3    14379.08    14047.08    106.45 o 
   0   4   3     8114.19     8249.92     81.96 o 
   1   4   3       28.19       34.17      3.86 o 
   2   4   3      636.31      489.69      8.62 o 
   3   4   3     7636.78     7248.78     57.80 o 
   4   4   3     4944.76     4883.86     39.12 o 
   5   4   3     1116.38     1178.33     14.80 o 
   6   4   3      749.15      702.61     17.58 o 
   7   4   3       38.19       36.24      7.94 o 
   8   4   3      540.90      563.64     19.11 o 
   9   4   3      103.22       87.67     10.32 o 
  10   4   3      113.33      158.06     19.68 o 
  11   4   3       40.48       61.76     14.99 o 
  12   4   3        0.34        1.06     20.21 o 
 -11   5   3       16.15       20.96     21.81 o 
 -10   5   3       29.59       47.67     25.00 o 
  -9   5   3      226.87      229.93     14.43 o 
  -8   5   3      487.85      490.18     17.52 o 
  -7   5   3      469.74      459.59     15.95 o 
  -6   5   3      322.66      323.17     12.90 o 
  -5   5   3      450.51      466.32     11.81 o 
  -4   5   3     2952.36     2937.74     31.02 o 
  -3   5   3        3.82        9.77      5.22 o 
  -2   5   3     9401.81    10496.14    105.09 o 
  -1   5   3     5041.97     5253.71     48.93 o 
   0   5   3      213.58      230.45     10.45 o 
   1   5   3    13013.50    13250.90    114.72 o 
   2   5   3     7649.81     7993.34    103.19 o 
   3   5   3     4396.34     4376.55     32.07 o 
   4   5   3      256.12      266.98      7.58 o 
   5   5   3      904.46      899.04     15.70 o 
   6   5   3      532.80      538.21     16.12 o 
   7   5   3      385.67      365.08     17.34 o 
   8   5   3      324.35      334.28     15.36 o 
   9   5   3       64.28       46.31      9.21 o 
  10   5   3       70.81       91.03     11.73 o 
  11   5   3       37.05       28.72     14.23 o 
 -11   6   3        2.36       -8.23     10.99 o 
 -10   6   3        1.19       -3.31      7.97 o 
  -9   6   3       27.98       35.02      9.33 o 
  -8   6   3        0.15       -2.29      5.96 o 
  -7   6   3       27.82       33.53      6.88 o 
  -6   6   3      196.74      234.42     10.35 o 
  -5   6   3        0.09        3.06      4.64 o 
  -4   6   3      328.98      368.36     13.10 o 
  -3   6   3      536.32      607.34     15.58 o 
  -2   6   3     1288.73     1315.02     20.21 o 
  -1   6   3      150.80      106.43     11.29 o 
   0   6   3      911.67      799.55     19.52 o 
   1   6   3        0.59       -2.22      4.74 o 
   2   6   3       10.81       43.89     10.35 o 
   3   6   3      791.90      758.41     15.31 o 
   4   6   3      512.68      480.15     11.09 o 
   5   6   3      635.28      669.19     16.28 o 
   6   6   3      113.11      111.12      7.13 o 
   7   6   3       55.94       62.05      8.07 o 
   8   6   3        0.83       -0.97      7.32 o 
   9   6   3        1.51       12.21      8.96 o 
  10   6   3        0.03        6.44     12.02 o 
  11   6   3        2.36       19.59     13.48 o 
 -11   7   3       23.95       -9.53      9.53 o 
 -10   7   3        0.22       -6.84      6.84 o 
  -9   7   3      318.14      378.19     17.35 o 
  -8   7   3      223.08      236.37     16.68 o 
  -7   7   3      389.34      339.56     13.14 o 
  -6   7   3       94.82      100.99      9.98 o 
  -5   7   3       14.64       11.94      6.33 o 
  -4   7   3     1742.16     1756.25     27.10 o 
  -3   7   3     1005.66      877.84     18.10 o 
  -2   7   3     1069.70     1121.85     19.77 o 
  -1   7   3     1497.06     1400.81     19.61 o 
   0   7   3      323.58      325.96     14.65 o 
   1   7   3     5095.70     4960.51     47.32 o 
   2   7   3     3294.67     3357.95     48.41 o 
   3   7   3     1884.73     1842.24     34.17 o 
   4   7   3     1223.46     1209.25     28.47 o 
   5   7   3      614.91      543.60     20.68 o 
   6   7   3      716.84      689.21     18.91 o 
   7   7   3       20.01       15.25      6.50 o 
   8   7   3      161.66      186.45     13.13 o 
   9   7   3      131.44      118.30     10.86 o 
  10   7   3       61.61       55.58      9.41 o 
  11   7   3        5.69        5.71      9.97 o 
 -11   8   3        5.00       -1.06     14.89 o 
 -10   8   3       13.11       12.03      7.91 o 
  -9   8   3       87.00       70.28     11.25 o 
  -8   8   3       15.18       19.61      8.96 o 
  -7   8   3      251.10      227.27     24.17 o 
  -6   8   3      753.40      761.11     24.99 o 
  -5   8   3      135.21      134.46     10.15 o 
  -4   8   3      177.00      190.97     10.84 o 
  -3   8   3        8.22       24.26      6.57 o 
  -2   8   3      547.12      606.03     15.71 o 
  -1   8   3     1481.49     1429.78     39.11 o 
   0   8   3       14.87        6.94      9.57 o 
   1   8   3      389.30      398.09     26.06 o 
   2   8   3       89.74       92.61     10.45 o 
   3   8   3      304.91      299.92     46.28 o 
   4   8   3      315.88      320.52     22.87 o 
   5   8   3        8.63       -7.45      7.52 o 
   6   8   3        9.56       15.96     10.64 o 
   7   8   3       19.67       22.30      7.24 o 
   8   8   3       19.03       17.38      8.29 o 
   9   8   3       25.11       28.63      8.09 o 
  10   8   3       30.59       36.69      9.25 o 
  11   8   3        1.89        1.06     17.02 o 
 -10   9   3        0.37       22.34     15.96 o 
  -9   9   3      109.57      111.71     17.30 o 
  -8   9   3       47.20       35.11     12.04 o 
  -7   9   3        8.75        0.00     10.53 o 
  -6   9   3       18.54       22.23     10.89 o 
  -5   9   3       13.19       12.77      9.03 o 
  -4   9   3      437.65      398.68     19.15 o 
  -3   9   3       26.77       22.74      8.93 o 
  -2   9   3      174.90      166.66     10.15 o 
  -1   9   3      554.03      525.17     15.71 o 
   0   9   3      245.45      236.65     15.43 o 
   1   9   3     1887.55     1779.58     36.84 o 
   2   9   3        9.85       15.64     10.13 o 
   3   9   3       21.98       22.75      9.69 o 
   4   9   3       90.18       90.08     11.97 o 
   5   9   3       15.71       20.06     10.13 o 
   6   9   3       61.57       42.65     12.77 o 
   7   9   3        1.63       -1.15      8.56 o 
   8   9   3        1.70       -0.11      8.12 o 
   9   9   3        1.79       15.86     11.06 o 
  10   9   3        4.09       -2.91      9.34 o 
 -10  10   3       17.48       24.47     17.02 o 
  -9  10   3        3.29       -1.25     12.72 o 
  -8  10   3        0.63       -8.58     11.70 o 
  -7  10   3        8.54       -1.34     10.13 o 
  -6  10   3      305.65      350.01     29.79 o 
  -5  10   3       47.76       55.67     11.64 o 
  -4  10   3       78.35       71.75     12.40 o 
  -3  10   3      214.17      262.16     17.67 o 
  -2  10   3       82.90       83.55     11.64 o 
  -1  10   3      476.27      449.63     26.60 o 
   0  10   3       55.88       42.55     17.02 o 
   1  10   3     2661.64     2722.51     49.58 o 
   2  10   3      160.59      127.79     27.66 o 
   3  10   3       98.18       94.73     12.40 o 
   4  10   3       35.28       34.34     10.89 o 
   5  10   3       21.80       14.44     14.36 o 
   6  10   3       87.41      116.91     38.30 o 
   7  10   3       16.29       12.44      8.99 o 
   8  10   3       30.34       21.76     10.63 o 
   9  10   3       37.62       35.31     13.48 o 
  -8  11   3        4.78       26.06     14.29 o 
  -7  11   3       40.53       28.99     23.94 o 
  -6  11   3        0.21        0.00     10.53 o 
  -5  11   3       52.25       43.62     11.64 o 
  -4  11   3        8.56       22.16     10.89 o 
  -3  11   3       63.07       73.98     17.55 o 
  -2  11   3       24.69       27.54     10.13 o 
  -1  11   3       14.53       13.09      9.69 o 
   0  11   3       85.22       99.74     10.81 o 
   1  11   3      228.88      258.77     18.62 o 
   2  11   3      205.53      187.28     16.16 o 
   3  11   3       14.36       30.32     11.28 o 
   4  11   3       35.99       46.34     11.97 o 
   5  11   3       12.47       22.84     11.97 o 
   6  11   3        6.83       -0.62      8.17 o 
   7  11   3        0.68       20.77     12.41 o 
   8  11   3        2.07       -9.51     11.50 o 
  -7  12   3       30.26       46.81     21.28 o 
  -6  12   3       36.15       25.05     13.15 o 
  -5  12   3        3.55        6.03     11.21 o 
  -4  12   3        4.84        3.70     10.13 o 
  -3  12   3       16.20       22.70     11.17 o 
  -2  12   3       88.11       83.89     13.48 o 
  -1  12   3       40.44       29.20     10.73 o 
   0  12   3       34.02       10.09     10.13 o 
   1  12   3       58.60       49.42     11.64 o 
   2  12   3        0.28        3.53      9.38 o 
   3  12   3       55.69       51.15     12.40 o 
   4  12   3       41.69       53.71     13.15 o 
   5  12   3        3.61       11.17     10.53 o 
   6  12   3       11.52        5.67     10.22 o 
   7  12   3        1.86      -11.64     11.64 o 
  -5  13   3        9.46       -0.33     10.89 o 
  -4  13   3       85.94      121.04     26.06 o 
  -3  13   3        9.63       -3.19     10.13 o 
  -2  13   3       60.16       79.55     20.21 o 
  -1  13   3        4.15        5.72     11.19 o 
   0  13   3        3.59       -5.47     19.68 o 
   1  13   3       37.11       39.67     11.64 o 
   2  13   3       10.94        9.92     17.55 o 
   3  13   3       12.85       33.79     12.72 o 
   4  13   3        2.35       15.60     12.40 o 
   5  13   3       42.60       28.70     13.90 o 
   6  13   3        9.37        5.32     18.09 o 
  -3  14   3        3.83       -5.32     12.77 o 
  -2  14   3        0.09        0.59      9.97 o 
  -1  14   3        7.85        0.63     15.43 o 
   0  14   3       14.26       -9.26     10.13 o 
   1  14   3        5.38        4.35     12.40 o 
   4  14   3        0.59      -10.64     17.02 o 
 -12   0   4       37.09       30.85     18.09 o 
 -11   0   4       53.85       62.77     21.28 o 
 -10   0   4      193.21      239.37     26.60 o 
  -9   0   4      914.29      886.20     39.36 o 
  -8   0   4      173.30      171.28     19.15 o 
  -7   0   4     3165.22     3158.60     68.09 o 
  -6   0   4      259.93      246.06     10.79 o 
  -5   0   4    13393.91    13133.37    247.88 o 
  -4   0   4    10741.76    10122.28     97.40 o 
  -3   0   4     4150.65     4212.88     63.83 o 
  -2   0   4    27376.35    29358.27    357.46 o 
   0   0   4     3617.23     4016.07     57.45 o 
   1   0   4     6606.00     6695.93     87.24 o 
   2   0   4    53966.49    58533.03    837.79 o 
   3   0   4     7903.73     7884.34     84.05 o 
   4   0   4      191.70      145.39     15.96 o 
   5   0   4      385.92      506.49     28.19 o 
   6   0   4     2650.45     2899.11     40.87 o 
   7   0   4     2200.86     2159.03     36.20 o 
   8   0   4      140.90      103.19     18.09 o 
   9   0   4       19.81       31.92     14.89 o 
  10   0   4      104.51      100.00     20.21 o 
  11   0   4        7.03       31.92     18.09 o 
  12   0   4      149.47      154.26     25.53 o 
 -12   1   4       23.20       37.91     24.47 o 
 -11   1   4       86.85      108.69     24.47 o 
 -10   1   4      227.01      198.84     21.81 o 
  -9   1   4       10.29        7.83     10.11 o 
  -8   1   4     1070.13     1060.02     28.95 o 
  -7   1   4      802.74      766.57     22.57 o 
  -6   1   4     1736.42     1736.18     19.87 o 
  -5   1   4      270.52      247.36     15.93 o 
  -4   1   4     1282.63     1313.05     18.83 o 
  -3   1   4     1064.24     1063.91     12.49 o 
  -2   1   4     5202.61     5120.68     31.77 o 
  -1   1   4     7344.71     7632.22     61.88 o 
   0   1   4     7124.91     7398.58    233.52 o 
   1   1   4     4675.85     4819.95     54.76 o 
   2   1   4    92268.70    91898.50    855.81 o 
   3   1   4      982.69     1093.42     12.99 o 
   4   1   4     2196.35     2254.82     22.01 o 
   5   1   4     2974.39     3030.24     28.50 o 
   6   1   4      279.47      278.69      9.12 o 
   7   1   4      257.51      226.60      9.03 o 
   8   1   4      109.10      128.35     10.15 o 
   9   1   4       78.42       88.14     12.79 o 
  10   1   4        2.89        7.45     10.53 o 
  11   1   4        0.81       11.02     11.64 o 
  12   1   4        0.53       -0.28     12.23 o 
 -12   2   4        2.26       19.42     13.48 o 
 -11   2   4       48.72       24.09     12.72 o 
 -10   2   4       12.17        9.68     10.89 o 
  -9   2   4      428.42      441.00     21.82 o 
  -8   2   4       80.57       90.55     14.26 o 
  -7   2   4      371.27      344.24     13.24 o 
  -6   2   4      306.40      336.64     18.41 o 
  -5   2   4     3742.77     3673.72     38.89 o 
  -4   2   4     9015.04     9052.21    121.58 o 
  -3   2   4     1617.89     1796.29     20.67 o 
  -2   2   4     4870.13     4990.34     41.14 o 
  -1   2   4     8596.56     8964.98     66.94 o 
   0   2   4    11153.09    11790.76     75.77 o 
   1   2   4    14800.00    16481.69    207.81 o 
   2   2   4    13340.82    13422.81     86.94 o 
   3   2   4     6212.32     6418.55     83.53 o 
   4   2   4       64.33       63.57      6.45 o 
   5   2   4     1297.11     1103.61     15.55 o 
   6   2   4      120.80      132.41      7.13 o 
   7   2   4      424.62      478.78     15.45 o 
   8   2   4        8.04        5.68      9.11 o 
   9   2   4       13.08       11.70     10.53 o 
  10   2   4       19.01       18.58     11.21 o 
  11   2   4       41.64       62.39     14.29 o 
  12   2   4       16.94       18.62     12.79 o 
 -12   3   4      134.41      140.08     17.87 o 
 -11   3   4        6.23        6.85     17.55 o 
 -10   3   4      356.22      295.17     20.68 o 
  -9   3   4       71.67       72.59     19.68 o 
  -8   3   4     2057.47     1987.61     58.25 o 
  -7   3   4     2162.70     2210.64     44.12 o 
  -6   3   4     1816.19     1793.71     26.79 o 
  -5   3   4     2019.68     1802.61     25.17 o 
  -4   3   4        0.66        7.45      4.51 o 
  -3   3   4     7105.03     7503.98     53.17 o 
  -2   3   4    13257.94    13261.22    148.79 o 
  -1   3   4     3828.31     4128.40     36.81 o 
   0   3   4     6931.80     6869.98     55.45 o 
   1   3   4     3121.92     3465.08     32.33 o 
   2   3   4    15906.43    16173.35     83.31 o 
   3   3   4    11005.83    10917.43     76.35 o 
   4   3   4     5530.98     5943.18     46.13 o 
   5   3   4     3478.83     3301.70     31.25 o 
   6   3   4     2256.78     2296.62     46.45 o 
   7   3   4      918.33      822.82     19.60 o 
   8   3   4      138.18      137.34     11.39 o 
   9   3   4      329.91      346.36     20.67 o 
  10   3   4      268.26      263.05     31.92 o 
  11   3   4       22.75       11.54     11.97 o 
  12   3   4        1.98       10.21     15.43 o 
 -12   4   4        0.26       -5.22     11.50 o 
 -11   4   4       32.39       10.27     11.97 o 
 -10   4   4        0.32       -5.98     10.73 o 
  -9   4   4       43.26       46.24      9.53 o 
  -8   4   4       54.66       58.41      8.96 o 
  -7   4   4       56.06       66.88      8.31 o 
  -6   4   4       67.48       80.18      7.94 o 
  -5   4   4      948.45      886.38     27.54 o 
  -4   4   4     2374.05     2445.73     25.39 o 
  -3   4   4     1535.29     1670.49     20.88 o 
  -2   4   4     3576.53     3917.61     37.03 o 
  -1   4   4     1664.45     1761.58     21.48 o 
   0   4   4     1877.15     1938.57     22.48 o 
   1   4   4     6869.62     7426.19     61.54 o 
   2   4   4     5046.78     4945.73     43.50 o 
   3   4   4     2243.74     2305.19     24.24 o 
   4   4   4     1991.27     1983.92     19.28 o 
   5   4   4       57.01       55.13      5.57 o 
   6   4   4       98.21       88.64      8.79 o 
   7   4   4        4.33        3.32     10.50 o 
   8   4   4        0.73       -7.32      7.32 o 
   9   4   4        0.03        0.41      7.46 o 
  10   4   4       79.39       62.07     20.75 o 
  11   4   4       19.41       17.02     14.89 o 
  12   4   4        0.61       -6.38     18.09 o 
 -11   5   4       17.95       27.93     13.02 o 
 -10   5   4       31.92       27.13     12.04 o 
  -9   5   4        2.60       11.61      8.09 o 
  -8   5   4      338.96      325.15     14.94 o 
  -7   5   4     1507.57     1458.79     44.58 o 
  -6   5   4      907.78      867.28     16.85 o 
  -5   5   4      494.31      517.39     12.49 o 
  -4   5   4      103.11      101.84      6.10 o 
  -3   5   4     1026.95      925.19     16.76 o 
  -2   5   4      670.46      515.80     11.83 o 
  -1   5   4     6125.10     6615.46    106.91 o 
   0   5   4     7190.94     6918.22     73.27 o 
   1   5   4      156.39      167.81      8.28 o 
   2   5   4    12244.04    12053.63     97.51 o 
   3   5   4     5253.23     5520.37     38.51 o 
   4   5   4      593.59      582.94     10.14 o 
   5   5   4     1900.58     1821.42     27.65 o 
   6   5   4      419.27      416.98     14.94 o 
   7   5   4      170.41      181.26     17.21 o 
   8   5   4       10.67       11.19      7.97 o 
   9   5   4      107.34      134.79     12.68 o 
  10   5   4       68.97       68.58     11.39 o 
  11   5   4       28.46       33.39     13.48 o 
 -11   6   4        9.06       -0.50     12.53 o 
 -10   6   4       39.17       41.66     10.16 o 
  -9   6   4      173.16      180.11     11.73 o 
  -8   6   4      162.47      146.94     11.71 o 
  -7   6   4      240.59      262.32     11.58 o 
  -6   6   4      906.79      853.36     20.42 o 
  -5   6   4     1736.22     1716.59     23.37 o 
  -4   6   4     2579.24     2464.40     51.04 o 
  -3   6   4      516.42      485.29     23.36 o 
  -2   6   4     4051.43     4307.38     43.35 o 
  -1   6   4     1884.51     1830.78     28.81 o 
   0   6   4     5476.91     4710.61     57.51 o 
   1   6   4     3937.94     4346.59     60.76 o 
   2   6   4     5584.09     5365.74    118.77 o 
   3   6   4     2154.77     2163.40     23.29 o 
   4   6   4      344.54      304.99      9.26 o 
   5   6   4      509.87      558.21     11.78 o 
   6   6   4       71.96       59.25      7.30 o 
   7   6   4      364.43      351.62     12.63 o 
   8   6   4       35.14       12.92      8.56 o 
   9   6   4        4.52        6.00      9.36 o 
  10   6   4       80.87       80.58     12.04 o 
  11   6   4       53.30       90.74     16.81 o 
 -11   7   4        2.03       -0.40      8.80 o 
 -10   7   4        0.06       -6.20      6.20 o 
  -9   7   4      104.62      114.16     10.34 o 
  -8   7   4        1.42        1.54      6.74 o 
  -7   7   4      170.55      160.36     15.20 o 
  -6   7   4      131.67      118.08      9.02 o 
  -5   7   4       28.22       33.76      7.15 o 
  -4   7   4       21.62       31.89      6.53 o 
  -3   7   4       62.53       77.77      7.50 o 
  -2   7   4      114.49      142.71      8.56 o 
  -1   7   4       80.03      103.31      7.98 o 
   0   7   4      325.69      348.40     23.40 o 
   1   7   4      199.80      189.90     22.34 o 
   2   7   4       15.84       31.57      7.66 o 
   3   7   4      127.16      132.66     11.21 o 
   4   7   4       42.77       37.68      8.17 o 
   5   7   4      244.21      227.93     14.54 o 
   6   7   4      192.92      171.46     10.32 o 
   7   7   4      110.61      105.73      9.55 o 
   8   7   4       78.53       68.88      8.81 o 
   9   7   4        8.83        5.72      7.30 o 
  10   7   4        3.94        0.76      7.57 o 
  11   7   4        1.61       -7.92      8.89 o 
 -11   8   4       24.40       24.47     17.02 o 
 -10   8   4       98.91      105.31     13.33 o 
  -9   8   4      180.66      187.43     14.72 o 
  -8   8   4       14.80       12.47      7.21 o 
  -7   8   4      350.09      330.08     18.76 o 
  -6   8   4       18.34       30.85      9.03 o 
  -5   8   4     1309.05     1272.98     29.95 o 
  -4   8   4      408.53      393.10     14.27 o 
  -3   8   4      534.78      566.52     26.20 o 
  -2   8   4      939.47      975.96     19.83 o 
  -1   8   4      461.88      459.33     14.73 o 
   0   8   4     1291.31     1261.23     28.59 o 
   1   8   4       27.86       19.68     12.23 o 
   2   8   4     1951.54     1862.23     35.58 o 
   3   8   4       83.58       83.68     12.23 o 
   4   8   4      697.59      635.65     26.06 o 
   5   8   4      182.87      169.89     24.47 o 
   6   8   4      269.56      299.96     21.05 o 
   7   8   4      251.37      287.18     15.97 o 
   8   8   4        3.85       -3.88      6.65 o 
   9   8   4       24.61       10.86      7.45 o 
  10   8   4        9.55        9.14      9.52 o 
  11   8   4        1.66       -9.57     17.02 o 
  -9   9   4        7.15        6.53     11.21 o 
  -8   9   4       95.89      124.63     23.40 o 
  -7   9   4      148.87      192.62     21.81 o 
  -6   9   4      393.08      364.90     29.79 o 
  -5   9   4      222.55      219.97     28.72 o 
  -4   9   4       46.88       67.44      8.74 o 
  -3   9   4      718.58      701.11     18.72 o 
  -2   9   4      146.30      140.30      9.70 o 
  -1   9   4       71.52       72.10      8.09 o 
   0   9   4      348.34      331.00     26.60 o 
   1   9   4      684.24      683.82     23.62 o 
   2   9   4     2114.90     2049.60     47.87 o 
   3   9   4      529.72      495.91     21.66 o 
   4   9   4      633.69      638.88     23.17 o 
   5   9   4      236.41      245.31     30.85 o 
   6   9   4       42.74       34.50      9.41 o 
   7   9   4       56.85       51.00     10.32 o 
   8   9   4       20.96       27.27      9.79 o 
   9   9   4       19.17        6.47      9.79 o 
  10   9   4       20.23       28.83     11.81 o 
 -10  10   4        0.19       14.89     15.96 o 
  -9  10   4        1.31        6.45     12.72 o 
  -8  10   4        2.01       -5.43     10.73 o 
  -7  10   4        0.40       -8.51     13.83 o 
  -6  10   4        0.01       -2.86      9.69 o 
  -5  10   4       10.91       -5.14      8.93 o 
  -4  10   4      114.99       99.87     13.54 o 
  -3  10   4        7.39       -0.53      9.03 o 
  -2  10   4      202.04      174.14     15.05 o 
  -1  10   4       35.12       34.16     10.13 o 
   0  10   4       18.48       16.91     15.77 o 
   1  10   4      285.66      292.64     24.47 o 
   2  10   4        5.63       11.87     20.75 o 
   3  10   4       22.07       44.67     18.09 o 
   4  10   4       29.28       17.30     10.13 o 
   5  10   4        0.22       -1.60      9.03 o 
   6  10   4        4.56        5.20      8.34 o 
   7  10   4       13.39        4.40     11.50 o 
   8  10   4        1.93        8.28     10.02 o 
   9  10   4        1.28       12.39     12.72 o 
  -8  11   4       44.28       45.21     15.05 o 
  -7  11   4       62.68       59.95     13.90 o 
  -6  11   4       32.70       32.45     12.04 o 
  -5  11   4        4.06       17.87     11.21 o 
  -4  11   4        2.41       11.70     10.53 o 
  -3  11   4      325.32      307.99     19.17 o 
  -2  11   4      185.94      218.56     16.91 o 
  -1  11   4        5.44       11.29      9.69 o 
   0  11   4      139.74      164.80     15.41 o 
   1  11   4      267.35      292.05     17.67 o 
   2  11   4      213.05      215.42     17.57 o 
   3  11   4       38.70       60.81     11.97 o 
   4  11   4      200.45      210.33     29.79 o 
   5  11   4       59.88       89.36     11.57 o 
   6  11   4        4.41        2.75      9.13 o 
   7  11   4        0.73        4.96      9.17 o 
   8  11   4        0.96      -10.73     10.73 o 
  -7  12   4        8.20        3.19     17.02 o 
  -6  12   4        6.56       12.35     12.77 o 
  -5  12   4      104.48      130.29     16.91 o 
  -4  12   4       79.68       91.39     21.28 o 
  -3  12   4       15.92       24.47     11.28 o 
  -2  12   4       21.18       37.41     11.64 o 
  -1  12   4       40.31       45.61     11.64 o 
   0  12   4       67.99       67.89     12.79 o 
   1  12   4       57.34       48.44     12.04 o 
   2  12   4       56.40       55.47     11.97 o 
   3  12   4        1.13        1.67     14.36 o 
   4  12   4       26.94        9.09     11.64 o 
   5  12   4        6.83       -1.23      8.71 o 
   6  12   4        9.79       26.60     10.81 o 
   7  12   4        1.90      -15.96     15.96 o 
  -5  13   4        5.63       -5.85     11.28 o 
  -4  13   4        2.52        8.29     10.89 o 
  -3  13   4       18.35        9.57     10.64 o 
  -2  13   4        0.11       -9.22      9.97 o 
  -1  13   4        2.29       -7.56      7.56 o 
   0  13   4        1.06       -9.38      9.38 o 
   1  13   4        5.41       -3.96      9.38 o 
   2  13   4        0.23        0.04      9.38 o 
   3  13   4        8.63       -4.26     10.53 o 
   4  13   4        2.01       -1.69     10.89 o 
   5  13   4        0.06        5.32     18.09 o 
   6  13   4        1.91      -17.02     17.02 o 
  -3  14   4       12.11       21.28     15.96 o 
  -2  14   4       47.22       52.13     18.09 o 
  -1  14   4       19.39       35.11     19.15 o 
   0  14   4       24.77       26.60     19.15 o 
   3  14   4       12.04       22.34     19.15 o 
   4  14   4        9.21       19.15     19.15 o 
 -12   1   5       56.54       82.99     15.80 o 
 -11   1   5      350.66      411.45     27.66 o 
 -10   1   5       36.78       20.75     12.04 o 
  -9   1   5        2.92       -0.94     12.23 o 
  -8   1   5       12.55       21.28      9.03 o 
  -7   1   5      296.85      264.04     16.10 o 
  -6   1   5    11439.71    11411.76     94.73 o 
  -5   1   5     7050.67     7267.17     63.64 o 
  -4   1   5     3677.85     3946.37     32.70 o 
  -3   1   5     4130.85     4182.63     46.28 o 
  -2   1   5    29410.25    31814.87    171.35 o 
  -1   1   5     4759.99     4769.66     28.98 o 
   0   1   5      841.31      874.47     10.41 o 
   1   1   5     5653.05     6026.68     41.03 o 
   2   1   5   106413.82   104496.77    653.22 o 
   3   1   5     8249.61     8415.56     58.23 o 
   4   1   5     2280.63     2334.73     22.85 o 
   5   1   5    10993.42    11577.92     80.97 o 
   6   1   5     2306.72     2305.27     25.51 o 
   7   1   5        0.29       -3.11      4.86 o 
   8   1   5      208.14      203.01     12.00 o 
   9   1   5       74.91       67.04     12.04 o 
  10   1   5       70.41       85.46     13.90 o 
  11   1   5       35.61       50.53     13.54 o 
  12   1   5       11.63       12.09     22.34 o 
 -12   2   5       52.27       49.92     14.99 o 
 -11   2   5       36.33       37.24     12.72 o 
 -10   2   5      910.17      866.92     31.92 o 
  -9   2   5      500.18      530.68     30.85 o 
  -8   2   5     1788.21     1721.08     29.47 o 
  -7   2   5     1657.12     1604.79     26.97 o 
  -6   2   5     5345.25     5158.43     51.99 o 
  -5   2   5        8.02       14.89      4.91 o 
  -4   2   5     8764.44     8943.56     78.41 o 
  -3   2   5     3407.83     3476.97     35.04 o 
  -2   2   5     6265.52     6839.25     45.08 o 
  -1   2   5    11643.12    11794.61     75.64 o 
   0   2   5     4129.95     4440.82     32.09 o 
   1   2   5    23747.16    24004.79    131.60 o 
   2   2   5     9331.06    10240.62     68.29 o 
   3   2   5     8452.39     8626.51     60.18 o 
   4   2   5      924.82      679.85     11.52 o 
   5   2   5     1648.18     1472.98     18.76 o 
   6   2   5      967.13      846.65     14.90 o 
   7   2   5      242.40      241.03     12.00 o 
   8   2   5      501.71      526.84     21.26 o 
   9   2   5      134.17      139.97     12.00 o 
  10   2   5        0.19        1.30     10.13 o 
  11   2   5       13.45       -1.87     10.89 o 
  12   2   5        4.75       17.90     13.15 o 
 -12   3   5        0.21       21.05     13.90 o 
 -11   3   5       55.39       45.54     13.90 o 
 -10   3   5      115.58       93.05     14.65 o 
  -9   3   5        6.54        0.25      9.69 o 
  -8   3   5      139.04      145.18     11.02 o 
  -7   3   5        8.82       11.14      6.48 o 
  -6   3   5      754.08      760.92     17.18 o 
  -5   3   5      172.94      172.84      8.79 o 
  -4   3   5      110.61      139.49      7.15 o 
  -3   3   5       78.49       73.31      4.50 o 
  -2   3   5      488.42      476.25     10.60 o 
  -1   3   5     2845.56     2651.72     25.31 o 
   0   3   5     1530.81     1785.65     16.93 o 
   1   3   5       24.36       35.70      2.92 o 
   2   3   5      290.16      294.09      6.07 o 
   3   3   5      718.63      702.57     11.35 o 
   4   3   5      964.94      986.80     14.57 o 
   5   3   5      953.91      999.42     20.25 o 
   6   3   5      196.21      212.04      8.95 o 
   7   3   5      126.55      132.18     10.22 o 
   8   3   5       13.99       -2.07      6.84 o 
   9   3   5       43.28       29.71      8.56 o 
  10   3   5       10.29        5.32     11.28 o 
  11   3   5        3.97        5.45     11.97 o 
  12   3   5        0.64       -5.08     11.64 o 
 -12   4   5      134.85      144.20     28.19 o 
 -11   4   5       67.83       60.46     14.54 o 
 -10   4   5       73.39       54.31     13.29 o 
  -9   4   5      566.43      593.26     19.64 o 
  -8   4   5      228.81      250.71     13.71 o 
  -7   4   5      944.66      855.75     20.21 o 
  -6   4   5     2726.07     2799.26     35.98 o 
  -5   4   5        0.11        0.13      4.21 o 
  -4   4   5     2807.77     2668.76     40.38 o 
  -3   4   5     4313.87     4118.86     34.70 o 
  -2   4   5     1492.54     1399.00     15.55 o 
  -1   4   5    11384.60    11210.26     76.30 o 
   0   4   5       80.68       69.25      9.26 o 
   1   4   5    18673.92    18649.51    165.99 o 
   2   4   5     6855.18     7267.75     50.74 o 
   3   4   5     4171.03     4201.24     31.54 o 
   4   4   5     2793.16     2773.58     37.19 o 
   5   4   5      557.27      528.26     11.90 o 
   6   4   5      731.03      727.17     24.70 o 
   7   4   5        1.50       -6.33      6.33 o 
   8   4   5      756.93      808.45     21.90 o 
   9   4   5      172.46      158.63     12.87 o 
  10   4   5        9.27        0.04     10.73 o 
  11   4   5       31.65       35.64     13.48 o 
  12   4   5        6.77       28.72     20.21 o 
 -11   5   5      101.90      104.26     16.50 o 
 -10   5   5       99.36       92.69     15.41 o 
  -9   5   5      294.78      289.92     15.95 o 
  -8   5   5       57.33       36.55      8.56 o 
  -7   5   5      402.48      450.12     15.73 o 
  -6   5   5     3344.42     3264.96     50.83 o 
  -5   5   5     3347.36     3383.90     34.14 o 
  -4   5   5     1622.41     1668.73     21.13 o 
  -3   5   5      882.97      792.20     12.21 o 
  -2   5   5     2152.61     2733.30     33.29 o 
  -1   5   5     1457.99     1414.27     24.79 o 
   0   5   5     4071.47     4383.88     60.36 o 
   1   5   5     2830.44     2674.53     44.14 o 
   2   5   5       44.63       69.17      4.34 o 
   3   5   5     3387.84     3443.68     32.55 o 
   4   5   5      433.87      398.43      8.01 o 
   5   5   5      554.48      527.41     10.87 o 
   6   5   5     1092.24     1125.71     22.91 o 
   7   5   5       26.72       23.22      8.17 o 
   8   5   5      172.64      160.91     11.86 o 
   9   5   5       49.78       36.49      9.79 o 
  10   5   5      106.32      107.99     12.42 o 
  11   5   5       24.75       37.97     14.54 o 
 -11   6   5        4.57        7.32     13.30 o 
 -10   6   5        5.07        7.44      8.96 o 
  -9   6   5      259.25      290.05     14.59 o 
  -8   6   5      184.50      165.90     13.19 o 
  -7   6   5        0.21       -3.28      6.10 o 
  -6   6   5      288.02      285.57     13.51 o 
  -5   6   5      209.16      223.43      9.55 o 
  -4   6   5       24.48       16.31      5.53 o 
  -3   6   5      774.60      735.10     15.95 o 
  -2   6   5      730.86      779.37     15.76 o 
  -1   6   5     1743.05     1685.73     24.33 o 
   0   6   5       12.69       15.52      6.36 o 
   1   6   5        7.49       23.29     18.62 o 
   2   6   5       19.23       15.89      5.37 o 
   3   6   5      117.58      143.34      6.87 o 
   4   6   5      722.23      697.94     11.88 o 
   5   6   5       24.56       28.27      5.81 o 
   6   6   5        5.20        7.94      5.47 o 
   7   6   5        0.19       -5.44      5.44 o 
   8   6   5       68.70       77.38     10.63 o 
   9   6   5       29.40       25.89      9.21 o 
  10   6   5        0.61       -4.97     13.12 o 
  11   6   5        7.97        0.29     11.60 o 
 -11   7   5       15.01       14.42     13.15 o 
 -10   7   5       16.60       17.95      8.06 o 
  -9   7   5      239.64      237.33     13.36 o 
  -8   7   5      135.27      162.19     10.86 o 
  -7   7   5      521.10      551.36     18.17 o 
  -6   7   5     1572.14     1613.14     30.76 o 
  -5   7   5      959.51      901.08     30.84 o 
  -4   7   5      907.11      950.14     20.02 o 
  -3   7   5      205.97      163.87      9.36 o 
  -2   7   5      229.55      188.98     10.02 o 
  -1   7   5     3398.21     3225.34     38.69 o 
   0   7   5     1365.76     1372.97     27.71 o 
   1   7   5     1909.92     1796.24     35.11 o 
   2   7   5      239.90      240.48     13.30 o 
   3   7   5     3235.81     2909.30     44.53 o 
   4   7   5      246.76      254.37     11.11 o 
   5   7   5      478.04      444.07     18.91 o 
   6   7   5      445.81      446.44     14.19 o 
   7   7   5       89.94       71.33      8.37 o 
   8   7   5       73.68       75.39      8.97 o 
   9   7   5        4.99        2.78      6.95 o 
  10   7   5       87.30      120.19     11.64 o 
  11   7   5        4.91        9.75      9.47 o 
 -10   8   5        0.38       11.00      9.33 o 
  -9   8   5       20.85       26.37      8.14 o 
  -8   8   5       62.04       74.76      9.25 o 
  -7   8   5      163.30      160.17     24.94 o 
  -6   8   5      213.60      187.73     12.68 o 
  -5   8   5        3.34       22.69      7.76 o 
  -4   8   5      416.80      466.86     15.33 o 
  -3   8   5      484.54      484.74     26.17 o 
  -2   8   5      475.19      506.86     14.91 o 
  -1   8   5      205.74      232.05     14.07 o 
   0   8   5      361.43      335.95     15.80 o 
   1   8   5      606.33      536.72     19.08 o 
   2   8   5      207.53      220.68     13.78 o 
   3   8   5     3268.02     3078.24     86.70 o 
   4   8   5      952.20      928.12     30.85 o 
   5   8   5      141.32      136.57     23.73 o 
   6   8   5      175.04      164.50     12.62 o 
   7   8   5        2.82        0.05      8.09 o 
   8   8   5       48.52       55.19      8.88 o 
   9   8   5        0.22       -2.70      7.33 o 
  10   8   5        0.26        6.83      8.08 o 
  11   8   5        4.71       -3.19     17.02 o 
 -10   9   5       12.56       11.70     17.02 o 
  -9   9   5       13.54        6.52     11.50 o 
  -8   9   5        0.14       19.15     12.04 o 
  -7   9   5       31.73       23.40     11.28 o 
  -6   9   5       58.91       86.66     13.90 o 
  -5   9   5        0.58        4.68      7.56 o 
  -4   9   5       39.57       32.30      7.76 o 
  -3   9   5      139.29      170.46     11.48 o 
  -2   9   5      274.78      249.67     12.00 o 
  -1   9   5       21.04       29.89      6.48 o 
   0   9   5      206.20      192.05     13.78 o 
   1   9   5     1193.56     1229.16     30.29 o 
   2   9   5        3.91       20.80     13.83 o 
   3   9   5     1863.72     1884.76     41.49 o 
   4   9   5        0.05       -4.79     15.96 o 
   5   9   5       94.30      115.48     11.21 o 
   6   9   5      310.46      271.79     15.67 o 
   7   9   5        1.32       -2.47      8.09 o 
   8   9   5        4.45       -6.31      8.28 o 
   9   9   5        1.07        7.80      9.83 o 
  10   9   5        3.09        1.67     13.68 o 
  -9  10   5       25.53       47.87     20.21 o 
  -8  10   5       91.40       82.40     14.99 o 
  -7  10   5        0.20       -9.69      9.69 o 
  -6  10   5      278.47      275.90     19.52 o 
  -5  10   5       33.28       28.38     12.23 o 
  -4  10   5      355.86      394.71     20.68 o 
  -3  10   5      126.42      142.54     13.90 o 
  -2  10   5      531.54      524.83     25.53 o 
  -1  10   5      481.54      504.08     20.68 o 
   0  10   5       22.71       14.08      7.15 o 
   1  10   5       18.09       22.87      9.03 o 
   2  10   5      149.09      179.42     14.99 o 
   3  10   5      254.36      292.64     42.02 o 
   4  10   5      133.68      154.98     15.74 o 
   5  10   5        5.08        5.76      8.09 o 
   6  10   5       16.81        1.95      9.82 o 
   7  10   5        8.87       -3.66      8.48 o 
   8  10   5       52.07       60.15     12.25 o 
   9  10   5       10.31       -3.19     14.89 o 
  -8  11   5        5.44        3.92     11.76 o 
  -7  11   5        1.36        9.04     11.28 o 
  -6  11   5       20.16       12.23     11.28 o 
  -5  11   5      122.48      121.51     15.80 o 
  -4  11   5        6.30       10.04      9.38 o 
  -3  11   5        0.07        4.26     13.30 o 
  -2  11   5       10.10       21.03      9.69 o 
  -1  11   5      241.63      236.76     30.85 o 
   0  11   5       73.53       72.79     11.97 o 
   1  11   5      103.47      108.98     12.72 o 
   2  11   5      166.27      154.02     15.41 o 
   3  11   5      102.87       92.48     13.78 o 
   4  11   5       22.99       31.21      9.33 o 
   5  11   5        2.59        6.64     10.97 o 
   6  11   5        1.11        7.86      8.96 o 
   7  11   5       13.41        4.74     10.02 o 
   8  11   5        2.34       -9.57     14.89 o 
  -7  12   5       10.42       13.83     18.09 o 
  -6  12   5       46.53       49.33     14.23 o 
  -5  12   5        0.66       12.77     12.04 o 
  -4  12   5       57.17       43.40     24.47 o 
  -3  12   5       71.33       79.57     21.81 o 
  -2  12   5       15.16        6.38      9.78 o 
  -1  12   5      128.75      157.60     15.58 o 
   0  12   5       11.08        9.77     10.13 o 
   1  12   5       19.35       17.55     10.53 o 
   2  12   5       20.67       43.55     11.97 o 
   3  12   5      141.80      156.17     16.35 o 
   4  12   5       80.81       97.90     15.58 o 
   5  12   5        2.55       11.12     11.64 o 
   6  12   5        9.65      -14.89     17.02 o 
   7  12   5        8.90       15.96     19.15 o 
  -5  13   5        5.79      -14.89     14.89 o 
  -4  13   5       18.48       12.56     11.64 o 
  -3  13   5        6.55       27.80     11.21 o 
  -2  13   5       10.67       25.40     11.97 o 
  -1  13   5       43.09       42.62     12.72 o 
   0  13   5        0.55       -1.06     14.89 o 
   1  13   5       18.09       41.49     18.09 o 
   2  13   5        3.55       13.50     10.89 o 
   3  13   5       32.33        5.74     11.21 o 
   4  13   5       35.90       66.66     15.41 o 
   5  13   5       12.38        1.06     18.09 o 
   6  13   5       18.97       48.94     22.34 o 
  -3  14   5        0.25        1.06     15.96 o 
  -2  14   5        0.06       -3.19     13.83 o 
   1  14   5        1.88       -1.06     14.89 o 
   2  14   5       19.35        3.19     15.96 o 
   3  14   5        1.19       -5.32     17.02 o 
 -12   0   6      393.10      404.27     34.04 o 
 -11   0   6      299.21      278.73     29.79 o 
 -10   0   6      160.24      154.26     22.34 o 
  -9   0   6      114.99      132.98     19.15 o 
  -8   0   6     1675.79     1698.98     51.07 o 
  -7   0   6     6033.87     6067.19    107.45 o 
  -6   0   6       72.94       78.48      8.63 o 
  -5   0   6    14031.98    14264.67    135.35 o 
  -4   0   6     4316.28     4214.00     73.41 o 
  -3   0   6     9170.40     8996.94     69.19 o 
  -2   0   6     5500.22     5777.37     81.39 o 
  -1   0   6     9872.85    10770.06     96.56 o 
   0   0   6    52548.77    54479.51    498.35 o 
   1   0   6     3684.99     3816.63     39.36 o 
   2   0   6     2190.46     2665.64     31.49 o 
   3   0   6    20214.68    20020.90    209.58 o 
   4   0   6     3877.39     4068.52     47.76 o 
   5   0   6     9019.12     8494.10     88.39 o 
   6   0   6       56.89       69.15      8.63 o 
   7   0   6      437.83      401.32     27.13 o 
   8   0   6      124.85      124.47     18.09 o 
   9   0   6      204.98      229.79     23.40 o 
  10   0   6      134.89      125.54     21.28 o 
  11   0   6       47.30       35.11     18.09 o 
  12   0   6        7.26       21.28     18.09 o 
 -12   1   6       25.57       20.21     12.79 o 
 -11   1   6       28.18       19.68     12.79 o 
 -10   1   6      229.94      223.68     37.77 o 
  -9   1   6      137.30      117.65     31.92 o 
  -8   1   6       82.61       84.52     11.64 o 
  -7   1   6      160.98      167.61     10.19 o 
  -6   1   6      227.79      276.27     11.80 o 
  -5   1   6      920.79      821.05     13.68 o 
  -4   1   6     5341.21     5720.35     55.74 o 
  -3   1   6     5751.63     6272.43     51.70 o 
  -2   1   6      711.31      808.43      8.53 o 
  -1   1   6      159.57      172.79      3.98 o 
   0   1   6    12016.61    12506.92    133.11 o 
   1   1   6     9645.52    11084.32    113.17 o 
   2   1   6    27303.39    27532.03    302.62 o 
   3   1   6      540.58      541.36      9.30 o 
   4   1   6      290.84      374.08     12.32 o 
   5   1   6      137.48      126.93      6.88 o 
   6   1   6       19.15       27.22      5.40 o 
   7   1   6      460.33      415.23     11.98 o 
   8   1   6        0.16        2.53      6.88 o 
   9   1   6      108.76       88.23     13.15 o 
  10   1   6       31.09       24.78     11.64 o 
  11   1   6       18.65       26.82     12.40 o 
  12   1   6        2.75       19.70     17.02 o 
 -12   2   6       69.40       98.44     17.25 o 
 -11   2   6       30.47       42.80     13.15 o 
 -10   2   6      176.33      169.05     16.81 o 
  -9   2   6        1.55        4.26      9.03 o 
  -8   2   6        4.96        4.07      6.94 o 
  -7   2   6      697.60      701.97     21.27 o 
  -6   2   6     4338.29     4582.16     47.89 o 
  -5   2   6     6066.78     6091.20     56.08 o 
  -4   2   6     1829.14     1726.23     34.26 o 
  -3   2   6      671.90      651.77     12.63 o 
  -2   2   6     1809.10     1695.48     13.03 o 
  -1   2   6     2165.26     2301.37     17.14 o 
   0   2   6    15585.75    15591.42    132.67 o 
   1   2   6     3153.56     3237.59     25.00 o 
   2   2   6      228.86      164.74      5.52 o 
   3   2   6     2035.47     2158.87     28.32 o 
   4   2   6     6589.44     6833.55     81.69 o 
   5   2   6     6836.71     6683.63     52.48 o 
   6   2   6      227.79      225.22      9.25 o 
   7   2   6      619.39      594.90     19.51 o 
   8   2   6        4.35       -0.95      6.61 o 
   9   2   6       92.39      114.76     11.25 o 
  10   2   6       62.02       73.76     18.09 o 
  11   2   6        9.28       -2.74     10.21 o 
  12   2   6        0.05       -1.84     36.70 o 
 -12   3   6       77.96       79.26     24.47 o 
 -11   3   6        0.40       19.83     12.26 o 
 -10   3   6        1.18        8.37     11.21 o 
  -9   3   6      121.77      126.45     11.39 o 
  -8   3   6      774.41      736.03     19.82 o 
  -7   3   6     1845.91     1786.19     32.35 o 
  -6   3   6      308.85      343.41     13.09 o 
  -5   3   6     7115.25     7317.66     65.28 o 
  -4   3   6    10618.74    10662.01     98.80 o 
  -3   3   6    17719.77    17777.14    124.53 o 
  -2   3   6       25.17       22.24      3.37 o 
  -1   3   6      362.36      325.59      6.32 o 
   0   3   6    14801.21    14848.30     95.94 o 
   1   3   6       62.27       61.20      3.43 o 
   2   3   6    10990.89    10758.82     86.91 o 
   3   3   6     1312.35     1292.09     18.14 o 
   4   3   6     1609.47     1497.35     18.62 o 
   5   3   6     1863.67     1917.03     22.44 o 
   6   3   6     1769.75     1773.30     22.73 o 
   7   3   6     1344.45     1368.35     41.43 o 
   8   3   6        1.77       -2.32     11.83 o 
   9   3   6       13.76        6.94      7.94 o 
  10   3   6        0.30        7.37     15.96 o 
  11   3   6      121.59      115.03     16.16 o 
  12   3   6        7.43       16.87     13.15 o 
 -12   4   6       13.33       -2.28     13.30 o 
 -11   4   6       69.29       58.32     14.29 o 
 -10   4   6      113.81      114.88     15.41 o 
  -9   4   6      124.22      125.43     12.20 o 
  -8   4   6      171.03      165.70     11.64 o 
  -7   4   6     1217.22     1186.61     23.94 o 
  -6   4   6      326.51      364.78     13.82 o 
  -5   4   6      552.03      577.15     14.67 o 
  -4   4   6      828.51      889.39     16.43 o 
  -3   4   6      502.99      549.82     10.36 o 
  -2   4   6      610.40      613.30      9.85 o 
  -1   4   6      310.20      315.72      6.71 o 
   0   4   6      261.56      274.55      7.00 o 
   1   4   6      138.00      179.73      6.70 o 
   2   4   6     1063.79      908.37     13.29 o 
   3   4   6     1725.44     1789.57     19.41 o 
   4   4   6        1.06       -0.87      3.98 o 
   5   4   6      230.98      220.21     10.13 o 
   6   4   6      221.77      200.51     14.17 o 
   7   4   6       18.43       13.08      7.15 o 
   8   4   6        1.89        7.17      7.66 o 
   9   4   6       77.38       62.58     10.58 o 
  10   4   6       50.53       43.87     10.22 o 
  11   4   6        0.12      -12.13     14.36 o 
  12   4   6        8.26        4.26     19.15 o 
 -11   5   6        9.98        4.84     12.40 o 
 -10   5   6       29.70       21.45     14.50 o 
  -9   5   6      270.71      288.29     15.67 o 
  -8   5   6      713.66      666.40     20.25 o 
  -7   5   6       92.13      103.79     10.19 o 
  -6   5   6      246.34      266.39     10.76 o 
  -5   5   6      818.48      758.85     14.98 o 
  -4   5   6     1042.69      832.49     14.62 o 
  -3   5   6     2013.86     2000.19     21.11 o 
  -2   5   6      624.33      426.46      8.97 o 
  -1   5   6     1979.22     2560.05     28.61 o 
   0   5   6     2916.00     2632.47     26.26 o 
   1   5   6       22.46      111.98     31.41 o 
   2   5   6       76.21       77.32     11.20 o 
   3   5   6     1657.79     1602.19     20.19 o 
   4   5   6      416.61      423.03     13.34 o 
   5   5   6       65.35       79.39      5.46 o 
   6   5   6      176.63      184.97     11.42 o 
   7   5   6     1369.23     1432.38     39.02 o 
   8   5   6      108.25      112.50     17.62 o 
   9   5   6        1.96       -2.27      7.94 o 
  10   5   6       10.56       11.30      9.10 o 
  11   5   6       68.86       79.94     16.06 o 
 -11   6   6      126.52      148.66     17.67 o 
 -10   6   6       14.30       23.10      8.59 o 
  -9   6   6      230.60      219.95     12.47 o 
  -8   6   6      341.21      346.66     16.23 o 
  -7   6   6     1586.28     1500.07     24.46 o 
  -6   6   6     1455.56     1363.76     22.31 o 
  -5   6   6     2287.70     2298.41     31.80 o 
  -4   6   6      152.99      125.77     10.59 o 
  -3   6   6      654.41      667.46     12.21 o 
  -2   6   6     1891.62     1685.17     23.73 o 
  -1   6   6     4576.77     4850.85     48.47 o 
   0   6   6     8712.41     8203.24     87.44 o 
   1   6   6      500.85      526.93     21.99 o 
   2   6   6     4713.70     4401.87     50.81 o 
   3   6   6     2918.28     2894.49     34.49 o 
   4   6   6     1833.67     1645.47     33.08 o 
   5   6   6      623.87      642.54     14.75 o 
   6   6   6       57.21       46.60      6.54 o 
   7   6   6      150.17      138.87      9.83 o 
   8   6   6       10.55        1.44      7.72 o 
   9   6   6       99.59      115.56     14.64 o 
  10   6   6       35.35       26.79      9.86 o 
  11   6   6        0.25       15.96     20.21 o 
 -11   7   6        0.33       -3.40      9.34 o 
 -10   7   6       18.28       20.85      8.45 o 
  -9   7   6       64.18       65.89      9.12 o 
  -8   7   6       40.83       59.05      8.53 o 
  -7   7   6       48.52       47.78      7.81 o 
  -6   7   6       24.68       20.37      7.32 o 
  -5   7   6        4.52        5.66      9.36 o 
  -4   7   6      209.16      254.86     11.57 o 
  -3   7   6      309.59      331.75      9.94 o 
  -2   7   6        8.57       22.11      5.92 o 
  -1   7   6        9.07       37.18      6.53 o 
   0   7   6      273.73      284.19     13.78 o 
   1   7   6      176.84      170.55     11.21 o 
   2   7   6       16.23        8.92      5.10 o 
   3   7   6      334.93      344.82     11.13 o 
   4   7   6        1.78        6.42      5.20 o 
   5   7   6      428.57      399.88     15.45 o 
   6   7   6      306.26      306.83     12.17 o 
   7   7   6       20.04       29.13      8.33 o 
   8   7   6        3.74       -2.76      6.94 o 
   9   7   6        4.19        4.46      8.45 o 
  10   7   6        0.18        3.27      8.18 o 
  11   7   6        5.85        7.60     14.83 o 
 -10   8   6       51.30       52.61      9.92 o 
  -9   8   6      155.11      128.08     11.18 o 
  -8   8   6       87.51      108.27     10.09 o 
  -7   8   6      211.85      218.86     16.62 o 
  -6   8   6       36.79       22.68      8.12 o 
  -5   8   6      941.18      941.26     22.06 o 
  -4   8   6       30.41       48.61      7.56 o 
  -3   8   6     1135.79     1192.58     23.28 o 
  -2   8   6      663.51      646.22     16.58 o 
  -1   8   6      729.12      755.89     15.51 o 
   0   8   6     2335.74     2257.55     42.55 o 
   1   8   6       24.20       10.94      9.04 o 
   2   8   6      151.42      117.74     11.21 o 
   3   8   6     2184.33     2259.98     40.75 o 
   4   8   6      710.67      702.38     19.96 o 
   5   8   6      388.43      412.15     16.69 o 
   6   8   6        7.06        4.83      7.76 o 
   7   8   6       64.94       64.80     10.60 o 
   8   8   6        7.37       -4.98      6.84 o 
   9   8   6       34.65       35.73      8.93 o 
  10   8   6        5.15       15.22      9.36 o 
 -10   9   6        3.78      -11.70     13.83 o 
  -9   9   6        1.02      -14.45     18.09 o 
  -8   9   6       71.93       99.07     23.94 o 
  -7   9   6       18.73       21.66     10.45 o 
  -6   9   6       57.05       47.26      9.08 o 
  -5   9   6      848.63      848.93     22.06 o 
  -4   9   6      444.52      399.99     15.28 o 
  -3   9   6      333.90      332.31     13.71 o 
  -2   9   6       74.33      101.81      9.17 o 
  -1   9   6      654.05      673.52     17.97 o 
   0   9   6        5.71       -4.59      6.88 o 
   1   9   6      215.89      196.60     14.06 o 
   2   9   6     1027.16     1064.44     35.11 o 
   3   9   6      915.36      854.28     26.04 o 
   4   9   6      118.08       89.33     10.60 o 
   5   9   6        1.20        0.64      7.87 o 
   6   9   6       54.50       64.49     10.32 o 
   7   9   6       66.44       87.10     11.86 o 
   8   9   6        0.35       -8.12      8.12 o 
   9   9   6        9.80       10.33     10.22 o 
  10   9   6        0.04        8.51     18.09 o 
  -9  10   6        0.44        6.38     15.96 o 
  -8  10   6       17.66       -0.46     15.43 o 
  -7  10   6       15.62       -2.76     10.13 o 
  -6  10   6       10.13       -0.25      9.69 o 
  -5  10   6       17.62       36.17     10.53 o 
  -4  10   6        0.92       11.17      9.78 o 
  -3  10   6        0.55       -8.51     11.70 o 
  -2  10   6       28.53       21.50      7.32 o 
  -1  10   6       69.13       69.01      8.79 o 
   0  10   6       29.13       24.68      9.38 o 
   1  10   6      209.66      214.09     35.64 o 
   2  10   6        0.25       -5.51      8.17 o 
   3  10   6       29.60       28.50     10.84 o 
   4  10   6        0.48        3.25      8.01 o 
   5  10   6        0.35        8.53      8.42 o 
   6  10   6        5.88        6.03      8.60 o 
   7  10   6       13.04       25.45     10.22 o 
   8  10   6        2.61        5.48     16.49 o 
   9  10   6        4.02      -13.83     13.83 o 
  -8  11   6       12.97        9.57     15.96 o 
  -7  11   6       43.73       68.92     17.02 o 
  -6  11   6        2.32        2.59     32.45 o 
  -5  11   6      271.19      272.50     20.31 o 
  -4  11   6       20.34       19.15     10.53 o 
  -3  11   6      204.74      209.08     17.30 o 
  -2  11   6      244.35      258.03     17.25 o 
  -1  11   6       84.08       92.24     12.72 o 
   0  11   6        0.20       -8.17      8.17 o 
   1  11   6       50.26       59.58     11.21 o 
   2  11   6       57.83       84.98     12.53 o 
   3  11   6      219.99      221.47     18.26 o 
   4  11   6       58.71       60.38     10.57 o 
   5  11   6       14.61        9.70      8.99 o 
   6  11   6       30.57       47.67     13.15 o 
   7  11   6       22.19       32.65     13.02 o 
   8  11   6        5.11       -3.19     17.02 o 
  -7  12   6       26.09       38.30     19.15 o 
  -6  12   6       18.02       15.96     12.79 o 
  -5  12   6      143.46      165.38     17.67 o 
  -4  12   6       10.24       -0.53     10.53 o 
  -3  12   6       43.29       37.17     11.70 o 
  -2  12   6       27.13       26.78     10.89 o 
  -1  12   6       26.52       21.53     10.89 o 
   0  12   6       17.68       19.15     13.83 o 
   1  12   6       10.70        5.49      9.38 o 
   2  12   6        0.07       -7.86     12.23 o 
   3  12   6      133.66      122.68     15.74 o 
   4  12   6       57.98       64.83     14.23 o 
   5  12   6       54.05       71.25     17.02 o 
   6  12   6        0.05       15.96     18.09 o 
   7  12   6       49.46       36.17     19.15 o 
  -5  13   6        7.27      -12.77     15.96 o 
  -4  13   6        0.07       -8.66     10.45 o 
  -3  13   6       11.55       20.78     15.43 o 
  -2  13   6        3.20       25.81     11.64 o 
  -1  13   6        0.76       11.70     14.89 o 
   0  13   6        0.00      -13.83     13.83 o 
   1  13   6       32.66       39.40     12.40 o 
   2  13   6       18.41       33.37     13.15 o 
   3  13   6       23.32       25.23     31.92 o 
   4  13   6       16.43       10.64     19.15 o 
   5  13   6        4.15        1.06     18.09 o 
   1  14   6        4.26       15.96     18.09 o 
   2  14   6       23.49       15.96     19.15 o 
   3  14   6        0.12       -9.57     15.96 o 
 -12   1   7      150.29      151.68     20.75 o 
 -11   1   7      192.87      195.28     19.17 o 
 -10   1   7        7.72       12.70     11.21 o 
  -9   1   7       46.01       43.70     18.62 o 
  -8   1   7       49.40       43.37      8.45 o 
  -7   1   7     2768.10     2746.61     36.80 o 
  -6   1   7     7908.83     7977.42     71.44 o 
  -5   1   7     2329.38     2365.51     30.87 o 
  -4   1   7    11533.07    11814.88     79.24 o 
  -3   1   7     4018.89     4043.19     28.06 o 
  -2   1   7    12103.86    12342.06     70.37 o 
  -1   1   7    18739.91    19440.45    198.89 o 
   0   1   7    11847.65    12885.14     95.97 o 
   1   1   7      424.44      544.76      8.09 o 
   2   1   7       38.35       51.91      6.76 o 
   3   1   7    17504.01    17691.12    120.54 o 
   4   1   7     4828.74     4720.90     39.92 o 
   5   1   7      200.74      144.24      7.14 o 
   6   1   7      681.66      727.26     14.25 o 
   7   1   7      544.73      575.12     14.00 o 
   8   1   7      249.89      277.56     18.08 o 
   9   1   7      146.14      152.21     15.96 o 
  10   1   7       10.82       11.48     10.89 o 
  11   1   7       20.82       18.76     15.96 o 
  12   1   7        4.16       13.10     11.97 o 
 -12   2   7        5.21       18.59     12.72 o 
 -11   2   7       54.61       54.86     13.90 o 
 -10   2   7       90.90       89.03     15.43 o 
  -9   2   7      447.45      459.23     17.40 o 
  -8   2   7      286.70      254.71     13.06 o 
  -7   2   7      822.50      761.88     18.59 o 
  -6   2   7      892.72      838.18     17.97 o 
  -5   2   7     7787.35     8038.84     69.61 o 
  -4   2   7    10735.75    11053.13     88.18 o 
  -3   2   7     2956.78     3049.30     23.38 o 
  -2   2   7      211.63      211.27      4.19 o 
  -1   2   7     1393.28     1352.22     15.05 o 
   0   2   7     2794.33     2895.01     21.36 o 
   1   2   7     9271.88     8823.41     58.60 o 
   2   2   7     8388.27     8181.16     62.80 o 
   3   2   7        5.83       16.12      4.85 o 
   4   2   7     7908.54     7906.57     58.46 o 
   5   2   7     8399.92     8100.46     61.67 o 
   6   2   7     2827.15     2730.43     29.41 o 
   7   2   7      203.96      218.47     11.39 o 
   8   2   7      255.96      225.55     12.87 o 
   9   2   7      124.72      106.48     11.76 o 
  10   2   7      140.96      171.73     18.62 o 
  11   2   7       69.10       62.19     13.90 o 
  12   2   7        1.74        3.58     12.40 o 
 -12   3   7        7.95       18.27     13.02 o 
 -11   3   7       40.10       42.18     12.72 o 
 -10   3   7       54.66       62.30     13.48 o 
  -9   3   7        1.84       -6.75      6.94 o 
  -8   3   7      941.18      930.17     21.88 o 
  -7   3   7      242.51      263.47     13.70 o 
  -6   3   7      578.79      684.54     16.78 o 
  -5   3   7      702.83      743.12     16.17 o 
  -4   3   7      306.92      365.34     11.89 o 
  -3   3   7       84.10      100.55      4.91 o 
  -2   3   7      112.44      118.45      4.17 o 
  -1   3   7      199.10      229.96      6.45 o 
   0   3   7       15.10       39.28     12.41 o 
   1   3   7      962.44      971.64     11.78 o 
   2   3   7        0.64        0.48      2.09 o 
   3   3   7      970.15      786.29     12.51 o 
   4   3   7     4331.60     4506.34     38.61 o 
   5   3   7       85.41       92.25      6.60 o 
   6   3   7      369.83      395.38     11.46 o 
   7   3   7       53.02       50.85      8.12 o 
   8   3   7       96.94       72.92     10.15 o 
   9   3   7       18.98       16.40      8.09 o 
  10   3   7        2.22       -0.81     10.89 o 
  11   3   7        3.86       -7.45     11.28 o 
  12   3   7        2.22       11.17     11.28 o 
 -12   4   7        0.02       11.77     15.43 o 
 -11   4   7       28.93       40.22     13.48 o 
 -10   4   7      277.25      256.43     15.71 o 
  -9   4   7      394.09      428.29     17.75 o 
  -8   4   7      323.59      304.82     14.53 o 
  -7   4   7     1266.54     1270.33     24.97 o 
  -6   4   7     2953.04     2719.34     35.42 o 
  -5   4   7     7852.54     7618.99     59.16 o 
  -4   4   7     7412.26     7306.41     69.41 o 
  -3   4   7      864.24      743.86     10.28 o 
  -2   4   7     3621.72     3887.11     31.70 o 
  -1   4   7       10.58        6.38      3.09 o 
   0   4   7    17562.79    19037.51    123.07 o 
   1   4   7    13796.87    13852.27    121.00 o 
   2   4   7     3495.68     3294.36     29.64 o 
   3   4   7      561.95      541.53      9.40 o 
   4   4   7      577.26      693.99     13.06 o 
   5   4   7     1658.95     1613.54     21.26 o 
   6   4   7     1736.45     1748.51     28.21 o 
   7   4   7       18.37       24.79      7.76 o 
   8   4   7       83.55       75.50     10.02 o 
   9   4   7       40.01       50.00     20.31 o 
  10   4   7       55.30       65.25     11.19 o 
  11   4   7       61.27       46.70     14.23 o 
  12   4   7        1.41      -17.02     17.02 o 
 -12   5   7       15.19       11.70     17.02 o 
 -11   5   7      293.22      278.57     21.35 o 
 -10   5   7        1.08        7.47      9.10 o 
  -9   5   7       29.48       23.57      9.53 o 
  -8   5   7      565.92      520.99     17.97 o 
  -7   5   7      846.56      909.49     21.66 o 
  -6   5   7     1262.27     1220.05     20.08 o 
  -5   5   7      216.26      223.34      9.50 o 
  -4   5   7      387.73      432.30     11.17 o 
  -3   5   7     2317.87     2278.97     23.15 o 
  -2   5   7      484.83      415.96      9.07 o 
  -1   5   7     4071.36     3752.66     33.13 o 
   0   5   7     2004.54     2350.30     24.12 o 
   1   5   7     2258.16     2151.14     24.57 o 
   2   5   7     3592.51     3680.22     33.46 o 
   3   5   7     1308.29     1181.42     17.01 o 
   4   5   7     1662.28     1544.82     24.03 o 
   5   5   7        2.68        2.85      3.85 o 
   6   5   7      185.77      204.26     12.07 o 
   7   5   7        1.08        4.53      7.32 o 
   8   5   7       50.95       68.08     10.22 o 
   9   5   7       15.17       21.85      9.17 o 
  10   5   7        0.06       -6.66     16.11 o 
  11   5   7        0.37        2.66     12.79 o 
 -11   6   7       39.69       40.76     10.95 o 
 -10   6   7        4.82        8.72      7.77 o 
  -9   6   7      231.97      243.45     12.82 o 
  -8   6   7       24.44       20.19      7.21 o 
  -7   6   7      140.51      147.19      9.70 o 
  -6   6   7      288.28      300.65     11.54 o 
  -5   6   7      148.62       98.09      7.30 o 
  -4   6   7      374.06      403.56     12.87 o 
  -3   6   7      450.48      468.96     12.22 o 
  -2   6   7        4.36        8.55      3.84 o 
  -1   6   7       15.53       35.24      4.60 o 
   0   6   7      192.97      177.04      7.54 o 
   1   6   7      317.68      258.38      8.72 o 
   2   6   7     1294.13     1204.11     18.01 o 
   3   6   7      202.65      216.50      9.10 o 
   4   6   7       18.39       14.02      4.86 o 
   5   6   7       28.14       20.79      6.14 o 
   6   6   7      179.66      215.72     10.37 o 
   7   6   7       64.70       76.84      8.31 o 
   8   6   7       10.80        4.82      8.12 o 
   9   6   7       70.93       60.13     11.25 o 
  10   6   7        3.84        3.81      9.79 o 
  11   6   7       17.82       38.27     13.90 o 
 -11   7   7      116.44      123.37     16.91 o 
 -10   7   7        1.02       -7.58     12.13 o 
  -9   7   7        0.42       -0.16      8.03 o 
  -8   7   7      191.76      217.93     12.12 o 
  -7   7   7      293.01      282.15     13.27 o 
  -6   7   7      846.42      906.22     25.94 o 
  -5   7   7       78.45       72.42      8.17 o 
  -4   7   7      990.66      974.69     20.47 o 
  -3   7   7     1085.43     1053.38     20.67 o 
  -2   7   7     5544.33     5721.77     84.97 o 
  -1   7   7     5163.10     4685.40     54.05 o 
   0   7   7       52.76       28.62      6.08 o 
   1   7   7     1569.50     1368.75     22.77 o 
   2   7   7       63.19       88.67      6.60 o 
   3   7   7     2280.90     2077.54     47.60 o 
   4   7   7      151.80      181.52      9.30 o 
   5   7   7       42.04       22.45      7.94 o 
   6   7   7       35.73       40.02      7.45 o 
   7   7   7      303.49      318.55     14.74 o 
   8   7   7      136.89      186.07     14.87 o 
   9   7   7       19.32       21.69      9.71 o 
  10   7   7        0.11       -7.06      7.06 o 
  11   7   7        0.06       -2.89      8.37 o 
 -11   8   7        0.66      -10.64     15.96 o 
 -10   8   7       17.25       -5.85      6.78 o 
  -9   8   7        3.94       -0.29      7.52 o 
  -8   8   7      170.84      164.77     15.33 o 
  -7   8   7       84.83       71.90     15.40 o 
  -6   8   7       50.68       48.47      9.17 o 
  -5   8   7      983.88      956.05     31.68 o 
  -4   8   7      196.31      275.61     12.90 o 
  -3   8   7      177.89      198.10     17.50 o 
  -2   8   7       75.52       77.17      7.68 o 
  -1   8   7      474.10      456.69     17.67 o 
   0   8   7      783.69      802.12     44.15 o 
   1   8   7      159.99      140.89      9.53 o 
   2   8   7       38.53       37.34      7.20 o 
   3   8   7      479.25      528.58     20.60 o 
   4   8   7      405.06      397.43     15.96 o 
   5   8   7      527.73      483.80     17.75 o 
   6   8   7      293.38      298.03     15.53 o 
   7   8   7       44.64       52.93     10.41 o 
   8   8   7        5.69        7.91      7.33 o 
   9   8   7        7.73        2.77      7.89 o 
  10   8   7        7.49       17.92     11.97 o 
 -10   9   7        5.43       11.70     15.96 o 
  -9   9   7        0.44       -4.37     23.94 o 
  -8   9   7       44.62       39.41      9.57 o 
  -7   9   7        7.48        7.64      7.66 o 
  -6   9   7        0.61        2.76      7.10 o 
  -5   9   7       52.33       69.17      9.98 o 
  -4   9   7      114.41      150.27     11.25 o 
  -3   9   7        3.31       -6.13      6.13 o 
  -2   9   7      622.40      577.10     14.89 o 
  -1   9   7      967.33      966.33     21.27 o 
   0   9   7       17.33       14.13      6.33 o 
   1   9   7      113.36       93.70     10.01 o 
   2   9   7       14.09       12.90      8.49 o 
   3   9   7      268.02      284.15     15.02 o 
   4   9   7      203.35      190.92     14.93 o 
   5   9   7        2.61       15.42      7.94 o 
   6   9   7       22.69       26.52     10.26 o 
   7   9   7        7.52       -0.34      9.41 o 
   8   9   7       44.93       43.44     13.15 o 
   9   9   7       11.59       18.96     12.40 o 
  10   9   7        0.23      -14.89     14.89 o 
  -9  10   7       37.32       26.60     15.96 o 
  -8  10   7       47.25       51.57     14.23 o 
  -7  10   7       49.27       48.91     12.40 o 
  -6  10   7       52.78       47.32     12.40 o 
  -5  10   7      198.04      197.10     23.94 o 
  -4  10   7      469.16      469.56     22.18 o 
  -3  10   7       37.87       59.45      9.41 o 
  -2  10   7      250.34      256.07     13.48 o 
  -1  10   7       49.23       34.32      6.63 o 
   0  10   7      114.85      114.55     10.19 o 
   1  10   7      499.72      567.43     18.27 o 
   2  10   7       37.50       27.47      8.32 o 
   3  10   7       44.75       47.07      9.23 o 
   4  10   7      454.34      439.85     17.75 o 
   5  10   7      157.85      168.63     19.69 o 
   6  10   7      150.95      159.45     16.91 o 
   7  10   7        1.01       -1.14     21.28 o 
   8  10   7        0.08       -5.77     11.64 o 
   9  10   7        0.27       20.21     18.09 o 
  -8  11   7       13.61        4.26     17.02 o 
  -7  11   7       14.09       14.96     11.97 o 
  -6  11   7       16.33       42.02     12.79 o 
  -5  11   7       81.93       97.45     14.65 o 
  -4  11   7        2.75        5.20     10.13 o 
  -3  11   7       41.76       37.24     11.28 o 
  -2  11   7       74.58       86.03     12.53 o 
  -1  11   7       75.49       79.07      9.98 o 
   0  11   7        9.77        5.10      7.15 o 
   1  11   7        2.86       -6.70      6.70 o 
   2  11   7        0.11       -6.51      7.15 o 
   3  11   7      286.38      271.15     22.87 o 
   4  11   7       31.43       42.55     12.79 o 
   5  11   7        6.63       11.81     10.89 o 
   6  11   7        0.20       -1.98     10.73 o 
   7  11   7       20.81       26.24     13.48 o 
   8  11   7        3.05        7.45     18.09 o 
  -7  12   7        1.37       23.40     19.15 o 
  -6  12   7        2.09        0.24     11.64 o 
  -5  12   7        0.91        4.40     11.17 o 
  -4  12   7       34.43        9.50     11.21 o 
  -3  12   7       10.14       16.30     17.55 o 
  -2  12   7       37.78       25.13     10.73 o 
  -1  12   7        1.16       -3.00     10.64 o 
   0  12   7       25.45       21.28     10.89 o 
   1  12   7       63.08       69.77     13.15 o 
   2  12   7        0.48        6.34     10.13 o 
   3  12   7       58.24       49.41     13.48 o 
   4  12   7        2.99       -9.78      9.78 o 
   5  12   7       29.61       57.27     14.99 o 
   6  12   7       70.70       87.24     23.40 o 
   7  12   7        2.68       21.28     20.21 o 
  -6  13   7       47.72       76.60     23.40 o 
  -5  13   7        5.06        5.32     18.09 o 
  -4  13   7       25.35       32.98     19.15 o 
  -3  13   7       33.13       35.11     17.02 o 
  -2  13   7       71.74       70.21     21.28 o 
  -1  13   7       26.58        8.51     15.96 o 
   0  13   7        1.13      -12.77     12.77 o 
   1  13   7       12.18        4.18     10.89 o 
   2  13   7        2.74       -2.55     13.30 o 
   3  13   7       98.17      107.52     16.55 o 
   4  13   7       34.17       45.75     20.21 o 
   5  13   7        1.19      -18.09     18.09 o 
   1  14   7        4.85        6.38     17.02 o 
   2  14   7       10.41       -6.38     15.96 o 
   3  14   7        0.09      -12.77     15.96 o 
 -12   0   8      277.78      330.86     34.04 o 
 -11   0   8       37.72       37.24     19.15 o 
 -10   0   8      185.97      210.64     24.47 o 
  -9   0   8       17.22      -12.77     12.77 o 
  -8   0   8     1854.98     1909.63     55.32 o 
  -7   0   8     4536.08     4437.50     60.17 o 
  -6   0   8       71.18       88.82      9.38 o 
  -5   0   8     1033.42      923.25     27.66 o 
  -4   0   8    32426.78    35602.34    251.34 o 
  -3   0   8    59358.82    60210.18    889.68 o 
  -2   0   8    14332.66    14302.09    104.37 o 
  -1   0   8     1265.03     1217.50     11.25 o 
   0   0   8       29.70       19.34      4.26 o 
   1   0   8     2990.21     2762.84     40.43 o 
   2   0   8    24483.28    23887.72    211.64 o 
   3   0   8      860.99      779.80     16.16 o 
   4   0   8      245.81      248.61     11.64 o 
   5   0   8      251.96      315.16     13.48 o 
   6   0   8     2151.10     2126.98     53.19 o 
   7   0   8     2119.95     2087.14     48.94 o 
   8   0   8        9.78        6.01      8.63 o 
   9   0   8       43.16       45.75     17.02 o 
  10   0   8       18.50       11.70     15.96 o 
  11   0   8       13.43       25.53     17.02 o 
  12   0   8       11.50       31.92     18.09 o 
 -12   1   8        0.04        1.06     11.28 o 
 -11   1   8        0.16       12.60     11.97 o 
 -10   1   8       70.16       82.51     23.94 o 
  -9   1   8       70.55       45.49     12.40 o 
  -8   1   8      313.35      327.18     14.72 o 
  -7   1   8      471.64      466.58     16.69 o 
  -6   1   8      686.13      678.62     13.93 o 
  -5   1   8     1245.10     1154.26     35.16 o 
  -4   1   8     1168.94     1255.64     24.39 o 
  -3   1   8      578.49      686.97     11.67 o 
  -2   1   8      266.88      324.89      5.31 o 
  -1   1   8     9321.89     9840.83     52.05 o 
   0   1   8     2475.03     2552.12     24.46 o 
   1   1   8     6000.38     6216.46     60.96 o 
   2   1   8        7.39       31.27     12.64 o 
   3   1   8      304.33      342.82      8.10 o 
   4   1   8     4334.55     4356.09     45.30 o 
   5   1   8       47.72       72.54      8.08 o 
   6   1   8      440.47      455.46     11.81 o 
   7   1   8       88.13       74.41      7.30 o 
   8   1   8      262.02      267.66     13.71 o 
   9   1   8      144.87      139.05     14.65 o 
  10   1   8       77.32       83.37     13.90 o 
  11   1   8        7.96       16.32     11.97 o 
  12   1   8        0.95       -6.97     11.64 o 
 -12   2   8       43.50       21.72     12.72 o 
 -11   2   8        0.69       -8.47     14.36 o 
 -10   2   8        5.59        1.06     10.53 o 
  -9   2   8        2.66        3.17      8.28 o 
  -8   2   8      304.75      277.95     13.51 o 
  -7   2   8     2030.89     2037.93     30.45 o 
  -6   2   8        7.62       19.12      5.46 o 
  -5   2   8      149.18      118.93      7.32 o 
  -4   2   8     3420.11     3396.20     39.03 o 
  -3   2   8    11114.82    11491.81     68.16 o 
  -2   2   8     2154.15     2301.67     15.08 o 
  -1   2   8     1025.43      996.76     10.78 o 
   0   2   8        4.01       14.01      1.65 o 
   1   2   8      690.36      700.46      7.35 o 
   2   2   8     1914.46     1853.67     27.49 o 
   3   2   8      478.79      475.12      9.79 o 
   4   2   8     6563.57     5984.92     47.42 o 
   5   2   8       95.93      123.51      7.45 o 
   6   2   8     1767.80     1822.05     26.87 o 
   7   2   8      878.82      829.75     16.79 o 
   8   2   8       54.82       41.95      8.63 o 
   9   2   8        0.23       -6.44      7.10 o 
  10   2   8        3.55       15.96     10.53 o 
  11   2   8        8.56       19.65     20.21 o 
  12   2   8       36.13       45.20     18.09 o 
 -12   3   8      159.85      200.51     20.14 o 
 -11   3   8      144.80      142.40     16.91 o 
 -10   3   8      853.44      801.77     23.54 o 
  -9   3   8      167.23      151.35     12.07 o 
  -8   3   8       63.74       67.50      9.17 o 
  -7   3   8      531.40      538.44     15.95 o 
  -6   3   8     3132.20     3068.78     56.28 o 
  -5   3   8     5866.46     5907.30     55.89 o 
  -4   3   8     3506.75     3571.98     39.98 o 
  -3   3   8       34.58       25.66      4.27 o 
  -2   3   8     7452.94     7984.13     49.99 o 
  -1   3   8    19696.46    20178.76    128.24 o 
   0   3   8    24155.53    24006.43    151.23 o 
   1   3   8     1842.16     1963.47     25.15 o 
   2   3   8     3117.67     3265.75     24.52 o 
   3   3   8      796.92      732.41     12.29 o 
   4   3   8    16610.94    16436.33    118.85 o 
   5   3   8     4149.71     4118.93     38.03 o 
   6   3   8       75.46       74.63      6.74 o 
   7   3   8        3.23       12.32      7.56 o 
   8   3   8      351.21      328.45     15.33 o 
   9   3   8      227.40      255.29     14.53 o 
  10   3   8       65.09       87.19     14.65 o 
  11   3   8       26.89       36.90     16.49 o 
  12   3   8        0.24        3.19     14.89 o 
 -12   4   8       16.63       25.05     13.15 o 
 -11   4   8        6.99       20.21     12.04 o 
 -10   4   8      175.84      167.92     13.48 o 
  -9   4   8       85.46       60.01     10.63 o 
  -8   4   8      643.56      659.11     19.44 o 
  -7   4   8       30.85       30.48      7.04 o 
  -6   4   8        2.38       20.31      6.33 o 
  -5   4   8       29.60       45.30      5.40 o 
  -4   4   8      297.47      305.61      8.90 o 
  -3   4   8     2929.62     3017.18     27.03 o 
  -2   4   8      526.00      567.79      9.20 o 
  -1   4   8     2370.66     2705.88     22.52 o 
   0   4   8      522.43      419.19      8.73 o 
   1   4   8        2.60        7.84      4.45 o 
   2   4   8        7.82       22.78      4.27 o 
   3   4   8      740.66      743.07     33.04 o 
   4   4   8        0.84        5.86      4.30 o 
   5   4   8        7.25        5.85      4.74 o 
   6   4   8        1.94       -1.36      6.95 o 
   7   4   8        0.28        3.90      7.37 o 
   8   4   8        2.04        1.35      7.94 o 
   9   4   8        3.64        0.46      7.86 o 
  10   4   8        1.69        9.10      9.41 o 
  11   4   8        0.24        5.52     11.76 o 
  12   4   8        3.93      -17.02     17.02 o 
 -12   5   8       61.65       90.43     23.40 o 
 -11   5   8       57.26       48.94     14.23 o 
 -10   5   8      443.53      431.30     19.20 o 
  -9   5   8        0.99       -7.76      7.76 o 
  -8   5   8        7.82        8.87      7.23 o 
  -7   5   8        7.80        3.94      5.42 o 
  -6   5   8      939.87      847.85     17.66 o 
  -5   5   8     1222.22     1262.99     19.53 o 
  -4   5   8      344.97      355.85     10.09 o 
  -3   5   8       11.56        4.29      3.23 o 
  -2   5   8      904.04      879.72     13.25 o 
  -1   5   8      467.37      379.54      8.16 o 
   0   5   8    11737.79    11479.98     80.44 o 
   1   5   8     1119.23     1242.78     16.67 o 
   2   5   8       37.04       28.83      4.32 o 
   3   5   8      529.68      553.67     12.26 o 
   4   5   8     1487.11     1496.04     17.88 o 
   5   5   8      699.47      726.11     12.87 o 
   6   5   8        0.83        0.75      6.53 o 
   7   5   8      107.22      105.59     10.84 o 
   8   5   8        8.84       17.36     11.86 o 
   9   5   8       53.73       49.34     10.15 o 
  10   5   8        3.16        0.11     14.32 o 
  11   5   8       14.24       28.31     13.48 o 
 -11   6   8        3.44       -3.12      7.91 o 
 -10   6   8      182.52      174.99     12.26 o 
  -9   6   8       47.52       67.73     10.44 o 
  -8   6   8      960.73      947.88     20.74 o 
  -7   6   8      930.34      929.51     22.09 o 
  -6   6   8      160.71      179.92      9.55 o 
  -5   6   8     1302.04     1245.79     23.34 o 
  -4   6   8     1886.37     1879.35     27.64 o 
  -3   6   8     6083.12     6194.63     49.72 o 
  -2   6   8     3061.68     2887.87     40.07 o 
  -1   6   8     1194.83     1195.00     19.96 o 
   0   6   8       39.52       21.38      4.16 o 
   1   6   8      712.74      829.52     15.66 o 
   2   6   8     4321.15     4030.94     37.67 o 
   3   6   8      349.92      400.35     10.89 o 
   4   6   8       56.73       46.51      6.14 o 
   5   6   8        0.52        4.14      5.99 o 
   6   6   8      507.49      489.98     13.93 o 
   7   6   8      528.58      572.74     15.97 o 
   8   6   8        0.13       -7.56      7.56 o 
   9   6   8        0.68       -8.22      8.22 o 
  10   6   8        3.38       -2.31      9.49 o 
  11   6   8       12.01        9.46     13.29 o 
 -11   7   8        2.36        7.38     18.62 o 
 -10   7   8       16.13       14.96      8.25 o 
  -9   7   8       31.51       35.06      8.34 o 
  -8   7   8      210.84      215.04     11.96 o 
  -7   7   8      125.20      119.17      9.43 o 
  -6   7   8       83.12      102.57     10.02 o 
  -5   7   8      127.13      136.01     10.19 o 
  -4   7   8       56.59       76.92      8.38 o 
  -3   7   8        4.92       13.35      5.71 o 
  -2   7   8       11.32       17.60      6.74 o 
  -1   7   8        1.39        5.01      4.50 o 
   0   7   8       33.24       34.84      6.08 o 
   1   7   8       47.07       69.76      6.48 o 
   2   7   8      738.98      701.11     16.74 o 
   3   7   8      482.62      430.34     12.24 o 
   4   7   8      310.82      275.28     10.74 o 
   5   7   8      260.27      227.66     13.24 o 
   6   7   8      153.93      160.86     10.24 o 
   7   7   8       18.65       22.08      7.54 o 
   8   7   8        0.09        1.86      7.13 o 
   9   7   8        0.96       -1.51      7.35 o 
  10   7   8        0.88        8.63      7.85 o 
  11   7   8        0.00      -11.70     14.89 o 
 -11   8   8        0.87      -13.83     17.02 o 
 -10   8   8        7.23       -3.46      7.27 o 
  -9   8   8       30.68       12.77      7.60 o 
  -8   8   8      199.36      213.12     14.43 o 
  -7   8   8      290.84      310.68     15.26 o 
  -6   8   8      299.36      339.75     18.42 o 
  -5   8   8       69.65       96.94      9.41 o 
  -4   8   8      373.63      300.34     13.30 o 
  -3   8   8     1472.71     1475.13     25.97 o 
  -2   8   8      526.08      498.85     12.84 o 
  -1   8   8      347.06      327.09     12.66 o 
   0   8   8        0.44        3.09      4.91 o 
   1   8   8       26.10       43.97      8.11 o 
   2   8   8     1338.78     1273.66     23.92 o 
   3   8   8      456.49      491.57     14.06 o 
   4   8   8      166.29      120.62     12.44 o 
   5   8   8       49.81       65.25     11.12 o 
   6   8   8      130.93      131.49     12.25 o 
   7   8   8      251.59      278.34     16.14 o 
   8   8   8       88.84      113.43     10.68 o 
   9   8   8        3.25       13.40      8.91 o 
  10   8   8        2.55       -1.06     15.96 o 
 -10   9   8       37.53       27.66     17.02 o 
  -9   9   8        3.40       -2.70     10.99 o 
  -8   9   8       10.93       14.80      8.96 o 
  -7   9   8       27.43       27.66     10.53 o 
  -6   9   8      226.94      219.57     21.97 o 
  -5   9   8     1152.83     1123.81     25.17 o 
  -4   9   8      522.20      503.53     17.58 o 
  -3   9   8      324.78      283.19     15.09 o 
  -2   9   8      231.22      203.77      9.81 o 
  -1   9   8      720.41      813.32     16.99 o 
   0   9   8      601.53      591.50     17.47 o 
   1   9   8       21.40       30.38      8.41 o 
   2   9   8       25.78       38.73      7.97 o 
   3   9   8       31.93       44.55     11.50 o 
   4   9   8     1412.12     1310.22     27.52 o 
   5   9   8       20.40       14.71      8.38 o 
   6   9   8        9.67       20.68     10.14 o 
   7   9   8       12.59        4.48     10.73 o 
   8   9   8       41.61       45.21     14.29 o 
   9   9   8        5.10       -7.45     17.02 o 
  10   9   8        0.05      -15.96     15.96 o 
  -9  10   8        4.02       18.09     17.02 o 
  -8  10   8        6.04        4.56     24.47 o 
  -7  10   8       10.05       12.18     11.50 o 
  -6  10   8       12.95       13.65     10.89 o 
  -5  10   8        6.02        5.43      7.56 o 
  -4  10   8       54.75       52.41      9.21 o 
  -3  10   8       16.88       27.22      8.17 o 
  -2  10   8        2.04        0.67      6.94 o 
  -1  10   8       70.83       83.58      8.18 o 
   0  10   8        4.41       -5.10      6.41 o 
   1  10   8        2.60        2.93      6.88 o 
   2  10   8       14.31       12.06      7.34 o 
   3  10   8       44.12       45.33      9.23 o 
   4  10   8        0.11       -3.96      9.38 o 
   5  10   8        4.59       12.55     10.89 o 
   6  10   8        0.39       24.13     11.50 o 
   7  10   8        0.09       -7.98     11.28 o 
   8  10   8        5.27       -5.32     15.96 o 
   9  10   8        8.11       13.83     20.21 o 
  -8  11   8        0.95       14.89     18.09 o 
  -7  11   8        0.16       -5.21     10.89 o 
  -6  11   8       28.29       60.81     13.48 o 
  -5  11   8      274.28      281.30     20.68 o 
  -4  11   8        4.39        7.68      9.97 o 
  -3  11   8      110.18      115.41     13.90 o 
  -2  11   8        1.15       -5.37      8.51 o 
  -1  11   8      240.46      240.18     23.94 o 
   0  11   8      358.18      406.57     17.11 o 
   1  11   8        0.38        4.04      9.38 o 
   2  11   8       12.79        7.45     10.53 o 
   3  11   8      186.63      174.67     17.25 o 
   4  11   8      199.27      227.90     25.00 o 
   5  11   8       41.02       70.56     14.23 o 
   6  11   8        2.59       11.17     12.79 o 
   7  11   8        1.06       -8.51     14.89 o 
   8  11   8        1.21        9.57     18.09 o 
  -7  12   8       31.13       61.70     21.28 o 
  -6  12   8        0.24        1.85     11.64 o 
  -5  12   8        8.06        1.39     10.89 o 
  -4  12   8       31.73       11.89     10.73 o 
  -3  12   8       69.57       75.14     14.23 o 
  -2  12   8       23.63       28.72     14.89 o 
  -1  12   8        2.04        1.06     13.83 o 
   0  12   8        5.78       -5.32      9.03 o 
   1  12   8       99.14      115.90     15.41 o 
   2  12   8      151.53      176.25     31.38 o 
   3  12   8      145.48      146.53     17.30 o 
   4  12   8        3.23      -14.89     14.89 o 
   5  12   8        1.37       -2.61     17.02 o 
   6  12   8       46.85       84.04     25.53 o 
   7  12   8       31.57       31.92     20.21 o 
  -4  13   8        2.61       21.28     18.09 o 
  -3  13   8        2.06       -1.06     15.96 o 
  -2  13   8        8.10       39.36     19.15 o 
  -1  13   8        0.34       -1.06     15.96 o 
   0  13   8       69.27      110.64     23.40 o 
   1  13   8        7.27       -1.35     12.23 o 
   2  13   8        1.48       13.12     11.21 o 
   3  13   8       16.89       15.80     12.40 o 
   4  13   8        0.86        8.51     18.09 o 
   5  13   8        8.42       12.77     19.15 o 
   1  14   8       22.38       39.36     19.15 o 
   2  14   8       42.04       42.55     20.21 o 
   3  14   8        0.22        5.32     17.02 o 
 -12   1   9       12.13        6.16     15.43 o 
 -11   1   9      105.69      141.87     23.94 o 
 -10   1   9      653.38      686.90     28.72 o 
  -9   1   9     3016.74     3044.08     43.78 o 
  -8   1   9     2651.50     2449.12     36.03 o 
  -7   1   9       53.83       48.28      7.56 o 
  -6   1   9     1039.00      946.09     16.48 o 
  -5   1   9     3679.04     3820.69     34.29 o 
  -4   1   9    44325.13    46986.69    232.60 o 
  -3   1   9     4029.56     4097.14     26.09 o 
  -2   1   9     1158.19     1323.02     11.16 o 
  -1   1   9     2714.04     2592.13     24.59 o 
   0   1   9     4254.41     4148.59     36.47 o 
   1   1   9    18509.57    18665.82    118.53 o 
   2   1   9     1383.37     1330.10     14.67 o 
   3   1   9      606.60      621.71     16.70 o 
   4   1   9       55.47       64.70      9.83 o 
   5   1   9     8908.45     8427.76    101.54 o 
   6   1   9     1382.84     1368.34     20.20 o 
   7   1   9        4.04        3.81      5.44 o 
   8   1   9       41.84       24.40      9.01 o 
   9   1   9       30.63       18.62     10.53 o 
  10   1   9      152.71      201.75     17.67 o 
  11   1   9       18.77       36.70     12.79 o 
  12   1   9        7.41       11.63     11.64 o 
 -12   2   9       54.73       90.28     37.77 o 
 -11   2   9       83.56      111.07     17.55 o 
 -10   2   9       30.44       21.96     11.64 o 
  -9   2   9       12.17        0.14      7.94 o 
  -8   2   9      443.50      388.32     15.33 o 
  -7   2   9      861.42      923.23     20.22 o 
  -6   2   9     5150.25     4904.90     50.55 o 
  -5   2   9      303.92      391.16     11.52 o 
  -4   2   9      129.42      108.31      4.84 o 
  -3   2   9     9994.73    10867.37     78.26 o 
  -2   2   9    15227.32    15419.68     73.78 o 
  -1   2   9     5709.07     5857.94     52.11 o 
   0   2   9       84.08       97.94      7.01 o 
   1   2   9     3035.77     3130.55     21.74 o 
   2   2   9     2302.29     2480.84     22.72 o 
   3   2   9     7903.80     7406.72     55.09 o 
   4   2   9    14996.59    14453.83     98.62 o 
   5   2   9      121.65      126.59      7.70 o 
   6   2   9      199.63      202.42      9.28 o 
   7   2   9       98.45      106.19      8.49 o 
   8   2   9      679.96      700.34     20.27 o 
   9   2   9       20.16       10.20      8.17 o 
  10   2   9        4.85        8.99     10.89 o 
  11   2   9        0.84       -6.31     10.73 o 
  12   2   9        4.18       23.13     13.15 o 
 -12   3   9        1.07       14.83     20.75 o 
 -11   3   9       24.45       -5.39     12.77 o 
 -10   3   9        0.33       -7.66      7.66 o 
  -9   3   9      302.58      278.45     15.36 o 
  -8   3   9        5.85        6.76      7.15 o 
  -7   3   9      623.85      593.64     18.30 o 
  -6   3   9       10.77        9.72      5.46 o 
  -5   3   9      574.55      567.42     14.32 o 
  -4   3   9      766.01      770.32     13.02 o 
  -3   3   9       77.03      113.33      4.45 o 
  -2   3   9       46.07       48.73      5.63 o 
  -1   3   9      272.26      225.51      8.14 o 
   0   3   9      260.33      174.30      5.16 o 
   1   3   9     1364.23     1408.57     19.44 o 
   2   3   9     1560.54     1592.90     14.97 o 
   3   3   9      648.36      695.08     12.23 o 
   4   3   9      785.81      843.55     23.49 o 
   5   3   9      118.54      134.49      7.64 o 
   6   3   9        4.53       15.96      5.32 o 
   7   3   9       21.01       12.95      7.98 o 
   8   3   9        8.72       -2.13      7.37 o 
   9   3   9        0.66       -0.13      8.09 o 
  10   3   9        5.84        6.92     11.28 o 
  11   3   9        0.35        7.34     17.55 o 
  12   3   9        3.66       -3.19     18.09 o 
 -12   4   9       29.00       62.93     36.17 o 
 -11   4   9      213.00      217.21     19.52 o 
 -10   4   9      227.99      230.06     15.14 o 
  -9   4   9      725.58      735.80     23.41 o 
  -8   4   9      252.22      233.21     13.09 o 
  -7   4   9      679.18      696.41     22.67 o 
  -6   4   9     1883.54     1835.65     28.43 o 
  -5   4   9      735.72      698.28     13.94 o 
  -4   4   9      363.38      366.33     17.61 o 
  -3   4   9     7126.26     7769.31     50.99 o 
  -2   4   9    14743.32    14824.83    103.40 o 
  -1   4   9    13761.11    12719.08     76.94 o 
   0   4   9     1313.41     1588.23     24.11 o 
   1   4   9        1.30       10.56      3.51 o 
   2   4   9       44.65       53.95      5.90 o 
   3   4   9     7923.31     7403.30     56.60 o 
   4   4   9     2125.23     2075.57     30.40 o 
   5   4   9       44.33       23.92      5.40 o 
   6   4   9        8.96       10.03      5.73 o 
   7   4   9      408.04      429.99     15.76 o 
   8   4   9     1052.80     1132.28     26.00 o 
   9   4   9       29.02       21.79      8.96 o 
  10   4   9        9.69       11.10      9.17 o 
  11   4   9        4.15       -8.29     28.72 o 
  12   4   9        2.62        9.57     18.09 o 
 -12   5   9        6.82       12.77     15.96 o 
 -11   5   9       14.22       22.56      9.67 o 
 -10   5   9      148.15      175.79     14.05 o 
  -9   5   9      732.66      776.48     23.29 o 
  -8   5   9       83.65       71.54      9.79 o 
  -7   5   9       86.79       89.45      8.18 o 
  -6   5   9       31.68       37.21     11.20 o 
  -5   5   9     1798.21     1836.23     26.26 o 
  -4   5   9     4382.22     4502.12     90.55 o 
  -3   5   9      629.16      585.57     13.23 o 
  -2   5   9      395.71      433.14      8.71 o 
  -1   5   9      860.25      877.15     12.28 o 
   0   5   9       52.51       40.54      4.45 o 
   1   5   9     8476.18     8451.68    107.03 o 
   2   5   9       28.91       41.40      5.53 o 
   3   5   9      100.87      104.69      6.57 o 
   4   5   9       25.00       24.21      4.40 o 
   5   5   9      353.75      307.99      9.28 o 
   6   5   9      413.35      376.08     15.09 o 
   7   5   9        7.04        9.13     10.64 o 
   8   5   9        5.90        0.95      8.12 o 
   9   5   9       24.09       33.87     10.02 o 
  10   5   9       26.02       33.79     10.30 o 
  11   5   9        0.05        6.25     11.97 o 
 -11   6   9        3.41        7.43      8.02 o 
 -10   6   9        1.27        0.70      7.45 o 
  -9   6   9       19.19        8.04      7.19 o 
  -8   6   9      160.23      162.17     10.62 o 
  -7   6   9      235.28      241.06     13.95 o 
  -6   6   9        0.27       15.22      6.10 o 
  -5   6   9       49.35       89.37      8.99 o 
  -4   6   9       80.68      109.72      8.38 o 
  -3   6   9        2.39        5.87      4.10 o 
  -2   6   9      990.52      958.17     15.10 o 
  -1   6   9      530.85      440.04      9.76 o 
   0   6   9      458.76      483.42     11.03 o 
   1   6   9       39.04       47.00      5.17 o 
   2   6   9       17.04       18.50      6.11 o 
   3   6   9       13.99       10.29      4.91 o 
   4   6   9       53.68       64.99      6.41 o 
   5   6   9       54.80       48.83      6.46 o 
   6   6   9       61.49       55.08      7.55 o 
   7   6   9        7.90       -3.43      6.19 o 
   8   6   9       19.63       23.05      9.21 o 
   9   6   9        1.29        0.53     11.91 o 
  10   6   9        0.74        0.79      9.33 o 
  11   6   9        3.50       12.77     17.02 o 
 -11   7   9       54.42       73.99     22.87 o 
 -10   7   9       41.38       44.09      9.22 o 
  -9   7   9      156.84      184.24     12.22 o 
  -8   7   9      318.09      319.97     17.20 o 
  -7   7   9        4.49        2.84      6.24 o 
  -6   7   9      271.52      248.69     13.09 o 
  -5   7   9      443.55      433.39     15.36 o 
  -4   7   9     5684.92     5600.64     83.11 o 
  -3   7   9     1450.54     1374.04     23.89 o 
  -2   7   9      271.82      209.17      8.74 o 
  -1   7   9      275.48      288.51      9.84 o 
   0   7   9     1457.21     1359.88     20.16 o 
   1   7   9     5976.05     5696.09     82.46 o 
   2   7   9      125.46      159.19      8.31 o 
   3   7   9       20.94       30.70      5.93 o 
   4   7   9      347.29      321.25     11.71 o 
   5   7   9     2167.02     2094.12     33.91 o 
   6   7   9      703.18      699.93     19.19 o 
   7   7   9       25.76       35.50      9.98 o 
   8   7   9       35.34       43.31      8.31 o 
   9   7   9        1.56        6.62      8.97 o 
  10   7   9       24.83       13.00     11.97 o 
  11   7   9        8.73      -17.02     17.02 o 
 -11   8   9       34.28       30.85     18.09 o 
 -10   8   9        9.27        5.94      7.88 o 
  -9   8   9       32.52       30.85     12.44 o 
  -8   8   9        2.68       -0.19      8.22 o 
  -7   8   9       22.29       33.84      8.98 o 
  -6   8   9      396.98      448.40     20.68 o 
  -5   8   9      116.57      107.92     10.44 o 
  -4   8   9        0.90       11.37      6.94 o 
  -3   8   9      208.93      222.92     11.64 o 
  -2   8   9      381.31      414.06     12.06 o 
  -1   8   9      315.12      299.82     20.61 o 
   0   8   9        1.54       11.36      5.22 o 
   1   8   9      204.27      184.19     10.43 o 
   2   8   9       64.24       74.18      7.35 o 
   3   8   9       20.80       10.68      5.87 o 
   4   8   9      556.79      590.97     18.45 o 
   5   8   9      304.16      281.59     14.99 o 
   6   8   9        6.94        0.24      7.94 o 
   7   8   9       91.21      103.79     17.55 o 
   8   8   9       12.12        8.92     12.23 o 
   9   8   9        1.42        4.16     11.97 o 
  10   8   9        0.02       -5.32     17.02 o 
 -10   9   9        4.30        1.06     14.89 o 
  -9   9   9        6.30        1.51      8.84 o 
  -8   9   9       49.05       45.07     11.13 o 
  -7   9   9      117.45       90.76     11.02 o 
  -6   9   9        0.04       -6.71      6.71 o 
  -5   9   9      118.96      123.84     11.42 o 
  -4   9   9      268.98      254.07     13.51 o 
  -3   9   9        8.38       14.74      7.32 o 
  -2   9   9      134.80      133.76     10.02 o 
  -1   9   9      127.54      148.60      9.07 o 
   0   9   9      207.69      199.46     11.57 o 
   1   9   9      332.01      345.71     15.79 o 
   2   9   9      142.26      163.31     11.25 o 
   3   9   9      100.96      101.33     10.65 o 
   4   9   9        9.88       33.58     22.34 o 
   5   9   9       21.73       30.38     10.89 o 
   6   9   9        1.06        1.50     17.02 o 
   7   9   9       32.94       47.13     31.38 o 
   8   9   9       18.69       31.03     13.48 o 
   9   9   9        0.89      -10.64     15.96 o 
  -9  10   9        4.18       13.83     15.96 o 
  -8  10   9        6.53        4.02     11.64 o 
  -7  10   9      121.28      134.45     16.55 o 
  -6  10   9      397.94      432.35     22.18 o 
  -5  10   9        0.91        2.29      7.72 o 
  -4  10   9       11.42       10.69     12.55 o 
  -3  10   9       74.84       55.97     11.44 o 
  -2  10   9      745.62      761.88     22.28 o 
  -1  10   9      822.22      852.97     18.71 o 
   0  10   9        9.66        4.26      8.27 o 
   1  10   9       65.49       39.15     10.89 o 
   2  10   9      160.07      183.42     16.16 o 
   3  10   9       60.56       69.15     13.15 o 
   4  10   9      184.42      210.03     18.01 o 
   5  10   9       18.92        4.77     11.64 o 
   6  10   9       23.53       27.37     12.40 o 
   7  10   9       26.69       13.03     14.89 o 
   8  10   9       62.74       73.41     21.28 o 
   9  10   9        3.20       -8.51     15.96 o 
  -8  11   9       18.93       37.24     19.15 o 
  -7  11   9        1.63        5.67     11.21 o 
  -6  11   9        0.09        9.04     10.53 o 
  -5  11   9        2.80        7.98     10.53 o 
  -4  11   9      148.67      159.56     15.80 o 
  -3  11   9       61.00       87.23     21.81 o 
  -2  11   9       44.13       41.50     10.89 o 
  -1  11   9        4.27        7.98      9.78 o 
   0  11   9       34.52       38.69      9.36 o 
   1  11   9        2.81        2.45      8.63 o 
   2  11   9       14.39       -2.13     19.15 o 
   3  11   9       33.38       18.62     11.97 o 
   4  11   9       44.21       50.91     17.02 o 
   5  11   9       66.49       68.04     14.65 o 
   6  11   9        4.83       13.30     12.04 o 
   7  11   9        0.27       -3.19     17.02 o 
   8  11   9        0.97        9.57     19.15 o 
  -6  12   9       42.57       41.49     20.21 o 
  -5  12   9        0.52       -3.19     14.89 o 
  -4  12   9        1.89       -4.26     13.83 o 
  -3  12   9        0.92        6.38     15.96 o 
  -2  12   9       87.87       97.88     21.28 o 
  -1  12   9       18.36       19.15     14.89 o 
   0  12   9        8.65       20.75     11.28 o 
   1  12   9       28.58       22.62     11.64 o 
   2  12   9       13.46       19.32     20.21 o 
   3  12   9       11.56        0.00     11.28 o 
   4  12   9        7.96      -10.89     10.89 o 
   5  12   9        0.03       28.19     13.54 o 
   6  12   9        0.56       -1.06     17.02 o 
  -3  13   9       52.52       75.53     21.28 o 
  -2  13   9        0.07        9.57     17.02 o 
  -1  13   9       38.81       32.98     18.09 o 
   0  13   9       12.25       10.64     15.96 o 
   1  13   9      216.22      254.86     27.13 o 
   2  13   9       15.43       24.92     12.40 o 
   3  13   9        9.29       29.79     19.15 o 
   4  13   9        0.03       13.83     18.09 o 
   5  13   9       66.65       73.41     23.40 o 
   2  14   9        2.64        6.38     15.96 o 
 -12   0  10        8.48       28.72     19.15 o 
 -11   0  10      202.85      290.43     29.79 o 
 -10   0  10     2210.61     2294.75     69.15 o 
  -9   0  10     4200.65     3797.98     86.17 o 
  -8   0  10      136.60      121.95     12.72 o 
  -7   0  10      591.23      608.86     20.68 o 
  -6   0  10     5702.07     5827.11     71.81 o 
  -5   0  10     4408.82     3619.31     46.64 o 
  -4   0  10     7135.24     7992.68     65.70 o 
  -3   0  10     2787.52     3123.53     30.49 o 
  -2   0  10      938.32     1196.73     15.09 o 
  -1   0  10    33734.27    33845.20    209.45 o 
   0   0  10    33093.28    34423.69    302.36 o 
   1   0  10     1799.87     2048.97     25.30 o 
   2   0  10      228.16      152.72      7.66 o 
   3   0  10     6043.83     6203.53     66.42 o 
   4   0  10     1380.49     1325.16     28.19 o 
   5   0  10     5719.80     5489.64     65.43 o 
   6   0  10       17.64       -2.02      7.98 o 
   7   0  10      491.59      512.58     19.17 o 
   8   0  10       66.96       80.46     11.64 o 
   9   0  10      442.07      494.69     31.92 o 
  10   0  10       18.21       40.43     18.09 o 
  11   0  10        1.07        8.51     17.02 o 
  12   0  10        4.15       37.24     18.09 o 
 -12   1  10       18.15       34.07     13.78 o 
 -11   1  10       50.88       47.34     12.79 o 
 -10   1  10      170.85      203.39     18.05 o 
  -9   1  10      129.58      143.08     11.83 o 
  -8   1  10      298.47      304.58     14.47 o 
  -7   1  10     1306.27     1256.31     20.47 o 
  -6   1  10       23.89       29.98      5.44 o 
  -5   1  10       37.46       36.12      3.93 o 
  -4   1  10      413.15      497.17      8.96 o 
  -3   1  10     9245.15     9732.28     53.76 o 
  -2   1  10     4534.23     4505.57     26.89 o 
  -1   1  10        0.79       -0.79      1.90 o 
   0   1  10      500.07      565.49     10.02 o 
   1   1  10     3096.22     3087.03     24.91 o 
   2   1  10     2071.64     1901.34     28.10 o 
   3   1  10     1356.60     1366.08     16.37 o 
   4   1  10      430.75      393.99     16.43 o 
   5   1  10      361.38      391.20     11.28 o 
   6   1  10       51.83       84.53      7.17 o 
   7   1  10      258.49      234.04     10.46 o 
   8   1  10      193.47      175.51     12.07 o 
   9   1  10        4.61       -4.26      9.38 o 
  10   1  10        5.30        3.86     10.13 o 
  11   1  10        6.96        3.16     11.64 o 
  12   1  10        0.18       -1.33     21.28 o 
 -12   2  10        7.72       -0.82     11.64 o 
 -11   2  10       43.96       32.67     12.72 o 
 -10   2  10      505.35      494.81     30.31 o 
  -9   2  10      654.68      580.49     20.65 o 
  -8   2  10      152.15      164.33     11.45 o 
  -7   2  10       72.10       59.09      7.76 o 
  -6   2  10      955.73      970.83     25.44 o 
  -5   2  10     4650.42     4476.45     38.92 o 
  -4   2  10      862.96      948.60     10.81 o 
  -3   2  10      720.05      812.42      8.78 o 
  -2   2  10      545.00      718.63      8.50 o 
  -1   2  10     9179.72     8501.39     51.04 o 
   0   2  10     7433.56     7581.21     62.78 o 
   1   2  10     5176.97     5526.04     38.65 o 
   2   2  10       12.09        4.06      2.89 o 
   3   2  10     1346.18     1289.83     16.62 o 
   4   2  10        8.06       23.50     11.36 o 
   5   2  10     1101.00      960.37     16.21 o 
   6   2  10       16.22       24.47      5.85 o 
   7   2  10       73.72      106.29      8.46 o 
   8   2  10      144.42      176.05     12.28 o 
   9   2  10       46.94       53.76      9.17 o 
  10   2  10        3.75        7.45     11.28 o 
  11   2  10        3.54       -4.26     11.17 o 
  12   2  10        3.21       19.34     12.26 o 
 -12   3  10      194.49      233.37     20.60 o 
 -11   3  10        0.42       -9.44      9.44 o 
 -10   3  10       27.53       26.24      9.36 o 
  -9   3  10      319.09      338.60     37.18 o 
  -8   3  10       27.98       34.87      8.28 o 
  -7   3  10     3187.99     2987.80     39.31 o 
  -6   3  10      220.05      232.23     11.06 o 
  -5   3  10       89.39      104.98      7.76 o 
  -4   3  10     6720.30     7023.76     53.03 o 
  -3   3  10    22457.26    22365.36    106.22 o 
  -2   3  10    26163.22    27125.73    137.16 o 
  -1   3  10      696.61      715.18      9.92 o 
   0   3  10     1902.72     2210.38     24.81 o 
   1   3  10     1033.13     1097.31     18.19 o 
   2   3  10    11336.68    11072.65     67.45 o 
   3   3  10     7555.83     7443.55     82.39 o 
   4   3  10     1532.53     1481.42     19.60 o 
   5   3  10      301.21      291.11     10.21 o 
   6   3  10     1540.76     1471.28     27.03 o 
   7   3  10     2166.08     2027.71     32.52 o 
   8   3  10      151.02      171.38     12.28 o 
   9   3  10        0.51       -2.46      9.20 o 
  10   3  10        0.05        1.49     17.55 o 
  11   3  10       35.90       22.34     12.79 o 
  12   3  10       14.01       36.17     20.21 o 
 -12   4  10       32.18       18.09     13.29 o 
 -11   4  10      127.05      132.12     13.58 o 
 -10   4  10        5.11       10.97      8.20 o 
  -9   4  10        1.06       11.14      8.12 o 
  -8   4  10       76.03       68.02      9.61 o 
  -7   4  10      526.01      501.94     16.37 o 
  -6   4  10      773.67      793.12     18.83 o 
  -5   4  10     1084.97     1123.39     17.67 o 
  -4   4  10      676.66      723.33     16.58 o 
  -3   4  10      256.57      299.96     14.89 o 
  -2   4  10      891.27      929.12     12.19 o 
  -1   4  10      374.96      474.54      8.53 o 
   0   4  10      733.74      915.38     20.27 o 
   1   4  10     1416.41     1669.68     20.12 o 
   2   4  10        0.14        1.05      3.67 o 
   3   4  10       82.55       97.19      7.59 o 
   4   4  10      279.74      299.81      9.79 o 
   5   4  10      130.16      111.20      7.52 o 
   6   4  10       11.92        9.67      7.70 o 
   7   4  10       17.48       25.66      8.56 o 
   8   4  10        2.80        8.68      8.57 o 
   9   4  10        5.71       17.43      8.79 o 
  10   4  10        1.67       -4.19     11.27 o 
  11   4  10        0.26       27.66     13.54 o 
 -12   5  10       32.03       52.13     20.21 o 
 -11   5  10        0.23       -0.59      9.33 o 
 -10   5  10        7.71        3.29      8.99 o 
  -9   5  10      228.48      253.09     15.26 o 
  -8   5  10      336.72      323.32     13.14 o 
  -7   5  10     1783.31     1709.69     29.79 o 
  -6   5  10       21.52       43.30      7.28 o 
  -5   5  10       90.41       77.27      6.50 o 
  -4   5  10      772.90      685.19     16.14 o 
  -3   5  10     2323.41     2269.14     33.34 o 
  -2   5  10     2233.02     1784.29     21.36 o 
  -1   5  10        2.38       16.08      3.37 o 
   0   5  10      328.28      401.41      9.50 o 
   1   5  10       89.98      104.16      9.67 o 
   2   5  10     5207.59     4914.76     69.71 o 
   3   5  10      212.87      282.85      9.18 o 
   4   5  10      147.68      131.36      6.31 o 
   5   5  10       73.22       66.17      5.81 o 
   6   5  10      312.58      332.32     14.30 o 
   7   5  10      198.11      209.82     13.09 o 
   8   5  10        1.75        1.76      8.17 o 
   9   5  10        4.43        3.13      8.28 o 
  10   5  10        0.09        3.54      9.33 o 
  11   5  10        2.79      -13.83     13.83 o 
 -11   6  10      146.33      154.15     12.56 o 
 -10   6  10      205.99      214.57     13.01 o 
  -9   6  10      179.50      136.23     10.58 o 
  -8   6  10        1.91       -2.29      6.11 o 
  -7   6  10      532.74      536.25     15.40 o 
  -6   6  10      822.24      842.08     22.11 o 
  -5   6  10     3517.65     3509.90     42.57 o 
  -4   6  10     2439.77     2426.63     32.61 o 
  -3   6  10      623.89      754.44     13.49 o 
  -2   6  10       29.88       38.46      6.76 o 
  -1   6  10     4525.98     4630.96     36.76 o 
   0   6  10     1866.00     1561.53     17.71 o 
   1   6  10     1033.08     1232.67     18.17 o 
   2   6  10       60.76       60.58      5.81 o 
   3   6  10        4.47        8.05      4.74 o 
   4   6  10     1135.83     1029.28     18.04 o 
   5   6  10     1157.56     1212.81     17.89 o 
   6   6  10        0.72       -0.91      5.65 o 
   7   6  10       48.57       62.18     10.00 o 
   8   6  10       49.54       57.58     10.41 o 
   9   6  10      170.82      164.15     16.91 o 
  10   6  10        7.54       12.57     25.53 o 
  11   6  10        1.98      -12.77     17.02 o 
 -11   7  10       60.57       88.30     15.41 o 
 -10   7  10        4.25        7.04      7.66 o 
  -9   7  10       12.51        8.96      7.27 o 
  -8   7  10        1.60       -6.81      7.06 o 
  -7   7  10      215.66      181.39     10.64 o 
  -6   7  10      126.61      101.11      9.61 o 
  -5   7  10      170.33      175.69     16.08 o 
  -4   7  10      205.63      252.46     12.45 o 
  -3   7  10      163.87      166.22      9.95 o 
  -2   7  10      458.23      457.67     13.36 o 
  -1   7  10        5.09        5.39      4.74 o 
   0   7  10        0.25       -0.57      4.63 o 
   1   7  10      362.58      347.59     11.35 o 
   2   7  10      126.44      121.45      7.68 o 
   3   7  10      197.80      192.47      9.25 o 
   4   7  10        0.13       -5.59      6.37 o 
   5   7  10      462.65      497.31     17.30 o 
   6   7  10        4.30       -0.09      7.68 o 
   7   7  10       42.88       39.39      9.39 o 
   8   7  10        3.16       24.76     12.40 o 
   9   7  10       13.07       17.38     12.40 o 
  10   7  10        0.60       -7.98     10.53 o 
  11   7  10        0.24        3.19     18.09 o 
 -11   8  10       38.50       62.77     21.28 o 
 -10   8  10       57.14       69.43     10.06 o 
  -9   8  10        3.07       -3.05      6.72 o 
  -8   8  10        0.06        1.93      7.66 o 
  -7   8  10       10.32        6.44      7.72 o 
  -6   8  10       27.60       35.09      8.34 o 
  -5   8  10      591.45      672.64     19.24 o 
  -4   8  10       51.40       59.67      8.34 o 
  -3   8  10        0.60       11.20      6.08 o 
  -2   8  10        0.33        3.87      4.95 o 
  -1   8  10     1958.08     1965.00     36.87 o 
   0   8  10      753.03      700.24     17.49 o 
   1   8  10        4.76       10.77      5.49 o 
   2   8  10     1022.12     1082.93     19.58 o 
   3   8  10      368.09      357.58     12.82 o 
   4   8  10      258.06      249.28     11.78 o 
   5   8  10      603.54      708.60     27.45 o 
   6   8  10        3.75       20.21     11.28 o 
   7   8  10       99.62       78.78     14.29 o 
   8   8  10        0.21       -9.69      9.69 o 
   9   8  10       61.27       73.12     14.89 o 
  10   8  10        5.29       -6.38     14.89 o 
 -10   9  10        6.54       22.97     16.49 o 
  -9   9  10       46.51       62.20     11.90 o 
  -8   9  10      263.49      271.83     20.31 o 
  -7   9  10      396.01      442.37     21.78 o 
  -6   9  10       47.14       51.35      9.41 o 
  -5   9  10       57.93       47.09      8.96 o 
  -4   9  10       48.32       63.37     12.65 o 
  -3   9  10     1923.31     1812.08     30.63 o 
  -2   9  10      301.47      318.33     17.86 o 
  -1   9  10       11.30        2.50      5.13 o 
   0   9  10       55.59       68.14      8.71 o 
   1   9  10      265.28      287.72     17.57 o 
   2   9  10     1086.28     1069.83     30.82 o 
   3   9  10      275.95      292.99     19.17 o 
   4   9  10       43.15       54.72     21.81 o 
   5   9  10       20.86       16.18     10.89 o 
   6   9  10       72.33       65.47     14.29 o 
   7   9  10      103.84      141.97     16.91 o 
   8   9  10       39.78       39.16     13.78 o 
   9   9  10        1.94      -12.77     14.89 o 
  -9  10  10        5.95       -2.13     15.96 o 
  -8  10  10       12.12        9.61     19.68 o 
  -7  10  10       13.58       10.56      9.17 o 
  -6  10  10        1.29       -3.70      7.94 o 
  -5  10  10        0.84        8.34      7.76 o 
  -4  10  10      211.44      184.23     12.66 o 
  -3  10  10       49.33       54.58     11.71 o 
  -2  10  10       28.73       32.13      8.28 o 
  -1  10  10       18.84       14.53      6.63 o 
   0  10  10       42.68       59.31     11.64 o 
   1  10  10        0.71        0.47      9.38 o 
   2  10  10      131.89      142.08     15.74 o 
   3  10  10      183.14      172.35     16.55 o 
   4  10  10       36.91       17.61     11.64 o 
   5  10  10        0.10       10.30     11.64 o 
   6  10  10        1.51      -17.51     22.87 o 
   7  10  10        0.26        1.98     10.89 o 
   8  10  10        2.49        9.57     18.09 o 
  -7  11  10       94.43       92.56     22.34 o 
  -6  11  10        2.92       21.28     18.09 o 
  -5  11  10       10.23        5.32     14.89 o 
  -4  11  10        0.41        1.06     13.83 o 
  -3  11  10      681.36      659.25     26.30 o 
  -2  11  10       27.02       31.51     10.73 o 
  -1  11  10        8.38        8.60     11.17 o 
   0  11  10       28.24       30.17      9.36 o 
   1  11  10      135.23      133.19     14.99 o 
   2  11  10      290.40      334.74     23.94 o 
   3  11  10        3.99       -7.57      9.97 o 
   4  11  10        1.75        3.69     11.21 o 
   5  11  10        2.44      -13.94     16.49 o 
   6  11  10       29.21       22.70     25.53 o 
   7  11  10       38.52       74.47     23.40 o 
  -5  12  10       36.66       60.64     19.15 o 
  -4  12  10       27.72        6.38     14.89 o 
  -3  12  10       13.65       12.77     14.89 o 
  -2  12  10        3.51      -12.77     12.77 o 
  -1  12  10      146.78      164.90     25.53 o 
   0  12  10       80.07       90.44     14.65 o 
   1  12  10        7.46       -3.85     10.89 o 
   2  12  10        4.00      -10.13     10.13 o 
   3  12  10        2.68       -3.90     11.17 o 
   4  12  10       28.60       32.10     14.89 o 
   5  12  10       59.17       74.47     22.34 o 
   6  12  10        9.03       -5.32     18.09 o 
  -3  13  10        3.73       18.09     17.02 o 
  -2  13  10       10.04       21.28     18.09 o 
  -1  13  10        7.61        9.57     15.96 o 
   0  13  10       10.35        8.51     18.09 o 
   1  13  10        1.40        3.98     11.64 o 
   2  13  10       40.22       42.58     14.65 o 
   3  13  10        0.00       36.17     19.15 o 
   4  13  10       15.23        7.45     17.02 o 
   5  13  10       41.58       60.64     23.40 o 
   2  14  10        0.17      -10.64     15.96 o 
 -12   1  11      203.08      213.33     19.92 o 
 -11   1  11      361.62      436.77     28.19 o 
 -10   1  11      540.09      541.98     53.19 o 
  -9   1  11       63.86       64.87     10.15 o 
  -8   1  11      138.85      151.87     11.45 o 
  -7   1  11     4460.59     4385.76     43.46 o 
  -6   1  11     5658.75     5403.77     46.52 o 
  -5   1  11     1285.49     1307.92     13.64 o 
  -4   1  11      243.92      352.46      8.09 o 
  -3   1  11     3249.65     3358.28     23.14 o 
  -2   1  11    24455.62    23879.57    111.02 o 
  -1   1  11     8457.30     9285.27     50.62 o 
   0   1  11     7047.77     7355.20     60.45 o 
   1   1  11      179.76      114.90      5.99 o 
   2   1  11     3085.43     3198.69     33.32 o 
   3   1  11     7531.74     7102.27     52.79 o 
   4   1  11      725.12      622.43     12.34 o 
   5   1  11     1923.73     1967.69     29.33 o 
   6   1  11       29.47       32.43      5.97 o 
   7   1  11       33.41       52.05      7.17 o 
   8   1  11      550.39      568.31     18.41 o 
   9   1  11       96.77       88.97     18.09 o 
  10   1  11        4.58       11.56     11.21 o 
  11   1  11        0.77        0.53     11.28 o 
  12   1  11        7.92        0.72     11.50 o 
 -12   2  11        9.82       17.31     12.26 o 
 -11   2  11       60.62       79.97     18.62 o 
 -10   2  11      166.62      155.08     16.11 o 
  -9   2  11     1677.22     1712.59     39.57 o 
  -8   2  11       35.07       32.80      8.12 o 
  -7   2  11      578.80      580.18     16.96 o 
  -6   2  11       50.34       53.29      5.67 o 
  -5   2  11     2095.69     2109.31     23.77 o 
  -4   2  11     6825.24     6958.91     42.12 o 
  -3   2  11     7930.40     8856.12     46.35 o 
  -2   2  11     3221.63     3376.16     22.56 o 
  -1   2  11      873.80      834.37      8.85 o 
   0   2  11     8669.73     8912.34     72.38 o 
   1   2  11    10002.71     9672.63     90.32 o 
   2   2  11     7460.51     7200.44     72.63 o 
   3   2  11     1571.02     1597.21     18.81 o 
   4   2  11     1777.72     1704.23     23.34 o 
   5   2  11     1736.27     1620.29     21.74 o 
   6   2  11     1062.52     1009.97     25.49 o 
   7   2  11      114.84      123.69     13.44 o 
   8   2  11       78.70       83.31     10.22 o 
   9   2  11        0.10        3.51      7.72 o 
  10   2  11       80.63       70.03     19.68 o 
  11   2  11       36.83       34.17     23.40 o 
  12   2  11        6.43       35.11     19.15 o 
 -12   3  11        1.49       -5.66     11.50 o 
 -11   3  11        5.61       15.46     11.97 o 
 -10   3  11       29.01       24.59      9.33 o 
  -9   3  11       25.16        8.31      8.09 o 
  -8   3  11     1439.48     1371.58     27.20 o 
  -7   3  11      226.15      205.69     15.38 o 
  -6   3  11        0.73        5.64      5.46 o 
  -5   3  11      671.09      811.46     16.99 o 
  -4   3  11       51.81       65.94      5.09 o 
  -3   3  11      243.18      284.95      6.00 o 
  -2   3  11     1540.52     1439.46     13.02 o 
  -1   3  11      351.31      338.27      7.12 o 
   0   3  11       34.19       42.73      3.22 o 
   1   3  11     4712.83     4777.67     54.82 o 
   2   3  11      946.17      962.45     11.35 o 
   3   3  11     1390.65     1461.12     28.25 o 
   4   3  11       14.55       -0.74      4.21 o 
   5   3  11       41.96       45.94      6.35 o 
   6   3  11      240.17      213.30     10.21 o 
   7   3  11       12.40       16.85      8.12 o 
   8   3  11       25.98       35.46      8.71 o 
   9   3  11        3.37        8.07      8.88 o 
  10   3  11        6.91        4.06     10.13 o 
  11   3  11        0.40        8.38     12.40 o 
 -12   4  11        0.32      -12.77     12.77 o 
 -11   4  11        0.01        2.32      8.37 o 
 -10   4  11      139.07      179.39     14.32 o 
  -9   4  11     2118.02     1972.92     35.00 o 
  -8   4  11      610.63      541.56     18.14 o 
  -7   4  11     1299.14     1281.88     25.37 o 
  -6   4  11      639.21      666.97     14.87 o 
  -5   4  11      875.86      929.06     16.31 o 
  -4   4  11     8338.25     8104.69     83.23 o 
  -3   4  11     8223.83     8679.73     56.49 o 
  -2   4  11     1929.36     1972.41     19.26 o 
  -1   4  11        6.16       34.25      3.61 o 
   0   4  11     3321.79     3170.94     47.76 o 
   1   4  11     6479.86     5656.70     50.93 o 
   2   4  11     4349.58     4826.73     43.61 o 
   3   4  11       54.34       75.55      5.96 o 
   4   4  11       73.44       78.43      8.21 o 
   5   4  11      895.47      861.45     16.22 o 
   6   4  11     1413.57     1362.62     21.79 o 
   7   4  11      208.63      233.31     13.30 o 
   8   4  11      174.02      189.75     13.09 o 
   9   4  11        2.04        8.24      8.38 o 
  10   4  11       50.44       67.42     11.39 o 
  11   4  11        1.82       21.28     18.09 o 
 -12   5  11       73.19       54.26     20.21 o 
 -11   5  11       95.47      116.06     13.55 o 
 -10   5  11      104.43      132.84     13.04 o 
  -9   5  11      126.85      132.24     12.25 o 
  -8   5  11      232.12      244.22     11.94 o 
  -7   5  11       10.77       10.59      9.21 o 
  -6   5  11      791.73      847.94     17.51 o 
  -5   5  11     1639.63     1712.58     23.12 o 
  -4   5  11      581.72      642.05     15.51 o 
  -3   5  11      785.94      807.53     12.24 o 
  -2   5  11     5808.48     5866.05     42.26 o 
  -1   5  11      857.31      675.18     15.07 o 
   0   5  11      150.15      180.55      7.11 o 
   1   5  11       62.06      120.48     17.04 o 
   2   5  11      360.01      364.76     20.12 o 
   3   5  11     1936.89     1836.84     22.88 o 
   4   5  11      537.53      503.89     12.64 o 
   5   5  11      937.58      830.87     14.26 o 
   6   5  11        1.05        2.67      6.94 o 
   7   5  11      256.45      275.18     14.13 o 
   8   5  11       90.66       92.93     11.21 o 
   9   5  11       15.68       28.04      9.72 o 
  10   5  11        1.40        7.31     11.64 o 
 -12   6  11       14.27       -7.45     15.96 o 
 -11   6  11       22.15       15.45      8.42 o 
 -10   6  11       30.61       24.24      8.59 o 
  -9   6  11        8.77        2.39      6.92 o 
  -8   6  11        1.17        1.09      6.47 o 
  -7   6  11      690.54      599.09     15.82 o 
  -6   6  11      718.50      745.52     17.01 o 
  -5   6  11       29.02       30.95      6.88 o 
  -4   6  11      636.52      562.41     15.33 o 
  -3   6  11       95.19       80.32      5.93 o 
  -2   6  11      274.40      270.35      8.22 o 
  -1   6  11      336.99      433.58     10.10 o 
   0   6  11     1806.51     1916.01     22.83 o 
   1   6  11      335.96      282.89      9.28 o 
   2   6  11       88.13       63.78      8.14 o 
   3   6  11      264.93      267.94      9.94 o 
   4   6  11      418.79      459.97     13.25 o 
   5   6  11      144.14      152.31      7.76 o 
   6   6  11       14.15        9.69      8.57 o 
   7   6  11       56.44       37.94      7.41 o 
   8   6  11       27.41       37.10     19.68 o 
   9   6  11        0.33       -9.14     10.13 o 
  10   6  11        2.06       18.02     12.40 o 
  11   6  11        0.00        5.32     19.15 o 
 -11   7  11       53.67       38.33     13.02 o 
 -10   7  11        1.05        4.32      7.81 o 
  -9   7  11        0.02        1.33      6.92 o 
  -8   7  11       43.49       26.67      7.73 o 
  -7   7  11       21.70       30.19     17.15 o 
  -6   7  11     1017.23      949.83     22.50 o 
  -5   7  11      550.73      468.56     15.97 o 
  -4   7  11       78.34       98.11      8.79 o 
  -3   7  11       81.98       79.79      8.12 o 
  -2   7  11     3883.42     3832.64     48.19 o 
  -1   7  11     2274.64     2042.28     24.86 o 
   0   7  11      192.28      237.95      9.40 o 
   1   7  11      506.91      478.95     12.00 o 
   2   7  11       39.58       43.75      5.84 o 
   3   7  11      605.00      576.14     14.06 o 
   4   7  11      389.66      390.60     12.64 o 
   5   7  11     1531.78     1531.59     51.07 o 
   6   7  11       50.09       69.10     20.75 o 
   7   7  11      101.81       75.24     13.90 o 
   8   7  11      198.27      201.37     18.76 o 
   9   7  11       46.41       49.34     13.90 o 
  10   7  11        5.15       25.53     18.09 o 
 -11   8  11        1.19        2.13     18.09 o 
 -10   8  11       34.74       43.29      9.75 o 
  -9   8  11       94.11       88.38     12.20 o 
  -8   8  11      163.06      221.08     15.75 o 
  -7   8  11       32.25       29.22      8.74 o 
  -6   8  11        1.00       -0.65      6.70 o 
  -5   8  11      353.80      344.82     14.94 o 
  -4   8  11     1039.38     1046.46     45.73 o 
  -3   8  11      612.14      646.98     17.92 o 
  -2   8  11      122.61      146.50      8.46 o 
  -1   8  11       14.94       20.65      6.48 o 
   0   8  11      649.84      602.50     14.43 o 
   1   8  11      822.53      768.24     19.82 o 
   2   8  11       17.38       24.92      7.56 o 
   3   8  11        5.18        2.16      7.15 o 
   4   8  11       27.57       29.61     13.08 o 
   5   8  11        0.24       -1.60      9.78 o 
   6   8  11      214.32      203.18     17.67 o 
   7   8  11       23.04       15.86     11.97 o 
   8   8  11        0.54        0.00     11.28 o 
   9   8  11       11.66        8.00     12.40 o 
  10   8  11        0.09        5.32     15.96 o 
 -10   9  11       13.82       26.16     16.49 o 
  -9   9  11       22.26       18.37      9.95 o 
  -8   9  11        4.98       13.22      9.33 o 
  -7   9  11      102.22      100.43     11.45 o 
  -6   9  11       66.81      104.57     16.12 o 
  -5   9  11      128.99      162.66     11.83 o 
  -4   9  11       13.99       14.32      9.91 o 
  -3   9  11       37.84       68.21      9.17 o 
  -2   9  11      518.98      508.91     22.91 o 
  -1   9  11        9.59       18.98      6.03 o 
   0   9  11        0.08       -7.87      7.87 o 
   1   9  11      206.44      227.21     16.55 o 
   2   9  11        4.04       14.43      8.42 o 
   3   9  11      111.75      155.01     12.28 o 
   4   9  11        2.71        7.17     10.13 o 
   5   9  11       58.01       71.01     13.90 o 
   6   9  11        0.25       -1.46     10.64 o 
   7   9  11        1.22       13.67     12.40 o 
   8   9  11       22.74       31.92     14.29 o 
   9   9  11       10.68       22.34     19.15 o 
  -9  10  11      120.86      174.47     27.66 o 
  -8  10  11       86.24       66.20     11.64 o 
  -7  10  11        2.02        9.93      9.21 o 
  -6  10  11        6.60        0.88      8.17 o 
  -5  10  11       80.35       48.86     11.97 o 
  -4  10  11      199.49      245.73     18.05 o 
  -3  10  11     1011.85      947.57     29.71 o 
  -2  10  11      154.81      222.82     16.91 o 
  -1  10  11       18.41       22.79      8.56 o 
   0  10  11      510.68      497.25     21.78 o 
   1  10  11      845.56      835.70     71.81 o 
   2  10  11      163.12      149.43     15.41 o 
   3  10  11       78.50       79.47     13.15 o 
   4  10  11        5.15       -7.83      9.38 o 
   5  10  11       26.32       24.20     11.97 o 
   6  10  11       67.77       79.99     14.99 o 
   7  10  11        0.19      -10.64     10.64 o 
   8  10  11        7.74       41.49     22.34 o 
  -7  11  11       35.29       27.66     19.15 o 
  -6  11  11       21.64       32.98     18.09 o 
  -5  11  11        1.10        9.57     15.96 o 
  -4  11  11        4.94       14.74     10.45 o 
  -3  11  11        0.80       14.51     10.45 o 
  -2  11  11       70.47       69.70     13.02 o 
  -1  11  11       80.66       71.28     13.02 o 
   0  11  11       11.18        6.90      8.28 o 
   1  11  11       78.12       71.37     13.02 o 
   2  11  11       71.33       84.90     13.90 o 
   3  11  11        1.33       -8.81      9.38 o 
   4  11  11        0.43       -0.59     10.89 o 
   5  11  11        9.94        2.66     11.28 o 
   6  11  11        9.44       -7.66     11.21 o 
   7  11  11        0.18       -9.57     15.96 o 
  -5  12  11        0.57      -11.70     13.83 o 
  -4  12  11        9.12        1.06     15.96 o 
  -3  12  11        0.26      -10.64     11.70 o 
  -2  12  11        0.03        3.19     13.83 o 
  -1  12  11       12.10       14.89     17.02 o 
   0  12  11       58.81       52.05     18.09 o 
   1  12  11       49.92       57.70     13.15 o 
   2  12  11       20.06        7.56     10.45 o 
   3  12  11        2.70        2.02     10.89 o 
   4  12  11        1.17       -5.04     19.15 o 
   5  12  11       13.47      -11.70     17.02 o 
   6  12  11        8.90        2.13     20.21 o 
  -3  13  11        1.81       14.89     15.96 o 
  -2  13  11       88.58      130.85     25.53 o 
  -1  13  11       76.68       68.09     21.28 o 
   0  13  11        3.73        3.19     18.09 o 
   1  13  11        4.52       12.57      9.79 o 
   2  13  11        3.18        7.45     17.02 o 
   3  13  11       25.22        0.00     15.96 o 
   4  13  11        5.68        6.38     18.09 o 
 -12   0  12      403.37      430.86     35.11 o 
 -11   0  12      251.16      242.56     28.72 o 
 -10   0  12      546.55      552.14     36.17 o 
  -9   0  12      210.73      263.49     17.30 o 
  -8   0  12     3631.38     3611.98    128.20 o 
  -7   0  12     3021.66     2774.61     45.14 o 
  -6   0  12      104.62       94.59     20.75 o 
  -5   0  12     4635.76     4904.14     47.00 o 
  -4   0  12     1641.01     1696.31     21.87 o 
  -3   0  12     3215.44     2363.34     25.75 o 
  -2   0  12    26406.67    30296.83    214.41 o 
  -1   0  12    20718.99    21050.21    187.02 o 
   0   0  12     1207.50     1028.75     28.72 o 
   1   0  12     8071.59     7893.58    159.58 o 
   2   0  12    22945.20    23731.04    876.09 o 
   3   0  12     6563.45     6620.42     79.79 o 
   4   0  12      469.46      382.66     13.78 o 
   5   0  12        2.42       -6.36      6.36 o 
   6   0  12      572.04      594.38     19.52 o 
   7   0  12      135.37      124.31     12.40 o 
   8   0  12      362.10      427.19     20.31 o 
   9   0  12      151.17      152.13     20.21 o 
  10   0  12       71.56       60.64     18.09 o 
  11   0  12       52.66       37.24     19.15 o 
  12   0  12        7.62       30.85     19.15 o 
 -12   1  12        8.70        3.71     12.40 o 
 -11   1  12      139.06      179.58     18.01 o 
 -10   1  12      554.65      539.99     20.15 o 
  -9   1  12      270.89      279.02     18.49 o 
  -8   1  12       78.57       74.39      8.07 o 
  -7   1  12      111.46      107.16      7.84 o 
  -6   1  12     1507.38     1581.61     23.19 o 
  -5   1  12      983.18      883.13     11.23 o 
  -4   1  12       57.39       84.08      3.88 o 
  -3   1  12     1628.36     1695.47     14.71 o 
  -2   1  12     2823.16     3064.43     19.22 o 
  -1   1  12     6729.33     6704.44     44.18 o 
   0   1  12     3333.81     3106.18     30.97 o 
   1   1  12      213.58      186.57      6.45 o 
   2   1  12      117.62      105.26      4.93 o 
   3   1  12        4.39        3.95      3.52 o 
   4   1  12      247.05      243.07      8.72 o 
   5   1  12      628.82      554.26     13.22 o 
   6   1  12      152.00      153.84      8.64 o 
   7   1  12      157.64      150.41      9.30 o 
   8   1  12       17.07       22.50      7.30 o 
   9   1  12       12.49        7.15      8.38 o 
  10   1  12       20.35       23.94     12.04 o 
  11   1  12        2.60       20.75     12.79 o 
  12   1  12        0.22        5.83     11.50 o 
 -12   2  12      155.16      179.23     19.08 o 
 -11   2  12        0.53        1.17     18.62 o 
 -10   2  12       59.00       66.90     10.84 o 
  -9   2  12      209.17      212.51     14.13 o 
  -8   2  12     3858.83     3547.86     47.87 o 
  -7   2  12     1599.13     1492.10     51.29 o 
  -6   2  12        1.45       10.72      4.74 o 
  -5   2  12      216.99      219.92      7.56 o 
  -4   2  12        9.28        3.77      2.53 o 
  -3   2  12      952.42      829.39      8.99 o 
  -2   2  12     1745.15     2047.00     16.15 o 
  -1   2  12     1875.17     1769.11     27.46 o 
   1   2  12     5174.31     5042.15     46.53 o 
   2   2  12     8130.55     8392.21     60.03 o 
   3   2  12      702.61      694.58     12.00 o 
   4   2  12       36.70       30.91      5.18 o 
   5   2  12       40.19       43.63      6.10 o 
   6   2  12       43.53       60.88      9.52 o 
   7   2  12      312.42      294.94     14.20 o 
   8   2  12       98.53      133.96     11.67 o 
   9   2  12       21.17       29.11     11.19 o 
  10   2  12        5.37       17.12     11.64 o 
  11   2  12        0.58       11.86     12.40 o 
 -12   3  12        0.03      -10.62     10.62 o 
 -11   3  12      265.87      293.44     17.52 o 
 -10   3  12      678.54      689.05     22.06 o 
  -9   3  12       16.98       25.02      8.71 o 
  -8   3  12      338.02      354.17     15.51 o 
  -7   3  12      256.37      248.79     12.42 o 
  -6   3  12     2357.36     2413.46     33.09 o 
  -5   3  12     8455.33     8207.11     72.86 o 
  -4   3  12     5816.90     6071.71     35.66 o 
  -3   3  12     5981.72     5862.22     33.86 o 
  -2   3  12     1100.56     1258.17     12.12 o 
  -1   3  12    10388.36     9732.75     58.79 o 
   0   3  12    12722.18    12675.62    101.37 o 
   1   3  12        6.74       16.53      3.24 o 
   2   3  12     2450.39     2428.73     33.82 o 
   3   3  12       54.48       47.45      4.86 o 
   4   3  12      501.21      487.61     11.75 o 
   5   3  12      907.50      928.23     16.81 o 
   6   3  12     1772.39     1545.05     23.06 o 
   7   3  12      425.20      432.32     16.56 o 
   8   3  12        8.07       12.63      8.38 o 
   9   3  12       63.59       53.48     10.41 o 
  10   3  12       39.59       36.94      9.98 o 
  11   3  12       14.59       34.04     19.15 o 
 -12   4  12       38.51       23.40     18.09 o 
 -11   4  12       57.24       36.27     10.41 o 
 -10   4  12       30.88       16.92      9.17 o 
  -9   4  12        2.15        6.11      8.28 o 
  -8   4  12       15.19        5.46      9.06 o 
  -7   4  12       25.58       47.99      8.34 o 
  -6   4  12     2042.46     2080.44     26.56 o 
  -5   4  12      734.13      706.35     17.51 o 
  -4   4  12      873.27      845.41     13.58 o 
  -3   4  12     2528.72     2666.74     23.90 o 
  -2   4  12     5865.85     6034.72     42.04 o 
  -1   4  12     2197.84     2199.55     22.23 o 
   0   4  12      444.88      432.12      9.06 o 
   1   4  12      165.12      169.87      6.54 o 
   2   4  12       10.17        4.49      4.48 o 
   3   4  12       54.08       54.77      5.58 o 
   4   4  12      544.43      503.59     12.23 o 
   5   4  12       65.19       67.53      6.85 o 
   6   4  12      655.52      631.75     15.63 o 
   7   4  12      153.27      163.91     12.28 o 
   8   4  12        0.62       -2.82      7.76 o 
   9   4  12       18.38        8.71      9.17 o 
  10   4  12       36.41       45.23     13.15 o 
  11   4  12        5.84       -2.13     17.02 o 
 -12   5  12       16.57        4.26     12.04 o 
 -11   5  12       32.35       45.78     13.55 o 
 -10   5  12      234.18      228.65     15.67 o 
  -9   5  12      103.34       92.39      9.66 o 
  -8   5  12       45.88       51.98     16.58 o 
  -7   5  12       14.06       10.99      6.81 o 
  -6   5  12      164.40      170.16     13.19 o 
  -5   5  12     2912.93     2792.87     31.07 o 
  -4   5  12     1992.43     1878.87     26.97 o 
  -3   5  12      662.14      733.97     11.93 o 
  -2   5  12        0.18       11.04      3.59 o 
  -1   5  12     4073.96     3746.46     33.91 o 
   0   5  12     6447.71     6116.23     48.44 o 
   1   5  12       24.49       29.27      4.26 o 
   2   5  12     1566.37     1609.61     20.22 o 
   3   5  12        7.20       12.54      5.68 o 
   4   5  12      619.90      634.01     11.97 o 
   5   5  12        0.60       13.96      4.78 o 
   6   5  12      129.79      155.17     11.83 o 
   7   5  12       13.07       30.32     10.66 o 
   8   5  12       62.14       65.78     14.36 o 
   9   5  12       40.93       21.08     12.40 o 
  10   5  12       17.21       19.25     11.97 o 
 -12   6  12      119.40      137.24     26.60 o 
 -11   6  12       10.72        9.77      8.46 o 
 -10   6  12        9.31       -5.79      7.52 o 
  -9   6  12       26.22       49.00      8.44 o 
  -8   6  12     1494.50     1499.14     28.87 o 
  -7   6  12       74.50       66.77      8.18 o 
  -6   6  12     2234.34     2108.86     28.72 o 
  -5   6  12      394.88      446.58     14.72 o 
  -4   6  12      510.12      493.07     15.05 o 
  -3   6  12     3109.46     3061.62     32.86 o 
  -2   6  12     3821.55     3898.89     32.97 o 
  -1   6  12     1936.08     2074.11     22.41 o 
   0   6  12      494.19      457.09     11.00 o 
   1   6  12      236.38      231.73      8.44 o 
   2   6  12     1445.78     1316.88     19.25 o 
   3   6  12     1382.50     1307.55     22.36 o 
   4   6  12     1355.57     1411.31     21.98 o 
   5   6  12      364.42      340.97     12.74 o 
   6   6  12      316.89      310.36     19.17 o 
   7   6  12      330.72      340.88     23.94 o 
   8   6  12      115.14      120.32     27.13 o 
   9   6  12       28.83       48.15     12.79 o 
  10   6  12        4.49        3.19     11.28 o 
  11   6  12        1.73       -9.57     18.09 o 
 -11   7  12        2.16        3.02     21.81 o 
 -10   7  12        4.11        9.04      7.91 o 
  -9   7  12        0.37       -3.65      6.91 o 
  -8   7  12        1.65       -4.70      6.21 o 
  -7   7  12      307.74      307.84     15.14 o 
  -6   7  12       12.03       42.06      8.74 o 
  -5   7  12      132.15      119.72     14.43 o 
  -4   7  12       76.41       95.27      8.99 o 
  -3   7  12       34.55       45.42      8.85 o 
  -2   7  12       21.22       55.21      6.21 o 
  -1   7  12       60.40       58.47      7.98 o 
   0   7  12       60.57       78.99      8.38 o 
   1   7  12      130.94      118.71      9.61 o 
   2   7  12      123.07       81.93      8.99 o 
   3   7  12      533.94      486.26     16.56 o 
   4   7  12      577.47      532.50     27.95 o 
   5   7  12      101.26      135.40     15.41 o 
   6   7  12       25.17       15.43     11.28 o 
   7   7  12       32.79       22.71     11.97 o 
   8   7  12        0.50       -9.69      9.69 o 
   9   7  12        5.48        2.91     20.21 o 
  10   7  12        0.33        6.38     15.96 o 
 -11   8  12        0.03       -9.57     17.02 o 
 -10   8  12       27.80       36.57     10.88 o 
  -9   8  12        9.93        6.93      9.17 o 
  -8   8  12      183.20      178.45     20.63 o 
  -7   8  12      167.44      161.47     12.85 o 
  -6   8  12      255.90      213.94     13.09 o 
  -5   8  12      141.12      169.41     13.35 o 
  -4   8  12      296.38      231.28     12.28 o 
  -3   8  12     1369.87     1413.70     27.04 o 
  -2   8  12      402.51      353.54     11.78 o 
  -1   8  12      106.99      173.25     10.30 o 
   0   8  12      637.27      691.62     19.22 o 
   1   8  12      303.91      337.86     14.30 o 
   2   8  12      302.49      297.31     14.32 o 
   3   8  12      689.57      704.38     20.25 o 
   4   8  12     1065.01     1154.37     26.60 o 
   5   8  12      313.63      295.86     19.52 o 
   6   8  12      278.64      251.87     20.27 o 
   7   8  12        0.37       -2.16     10.89 o 
   8   8  12        3.54        9.36     11.21 o 
   9   8  12       26.90       56.41     14.65 o 
  10   8  12        0.32       -7.45     15.96 o 
 -10   9  12       70.71       92.70     16.16 o 
  -9   9  12       99.61      108.13     13.09 o 
  -8   9  12       53.78       60.20     10.44 o 
  -7   9  12        7.25       24.15      8.99 o 
  -6   9  12       81.31      115.84     17.08 o 
  -5   9  12      183.38      197.17     12.68 o 
  -4   9  12        2.07       -6.77     10.11 o 
  -3   9  12      805.63      821.87     36.17 o 
  -2   9  12        4.50        1.34      8.63 o 
  -1   9  12     1146.20     1135.36     33.65 o 
   0   9  12      525.86      457.18     20.27 o 
   1   9  12      198.15      216.39     16.55 o 
   2   9  12       80.83      107.91     13.68 o 
   3   9  12      139.40      130.99     11.83 o 
   4   9  12      494.36      483.72     24.44 o 
   5   9  12        3.16       -3.86     10.13 o 
   6   9  12      117.95      134.68     16.55 o 
   7   9  12        3.12        8.24     11.64 o 
   8   9  12        2.07       14.99     11.97 o 
   9   9  12       27.61       50.00     20.21 o 
  -8  10  12        3.92        2.33     11.64 o 
  -7  10  12        0.20       -8.51     10.53 o 
  -6  10  12        5.87       17.94     10.89 o 
  -5  10  12      165.98      126.01     14.65 o 
  -4  10  12        5.06       13.83     10.53 o 
  -3  10  12        0.54        8.51      9.69 o 
  -2  10  12      105.53      137.64     14.29 o 
  -1  10  12        1.44       -0.25      7.15 o 
   0  10  12       27.73       55.47     11.97 o 
   1  10  12        5.81       23.40     15.43 o 
   2  10  12        8.40       21.28     23.94 o 
   3  10  12       20.16       11.17     10.53 o 
   4  10  12       51.15       51.60     12.79 o 
   5  10  12       22.56       14.55     11.64 o 
   6  10  12        0.01       34.26     13.15 o 
   7  10  12        1.37        2.40     11.64 o 
   8  10  12        3.24       14.89     20.21 o 
  -7  11  12        5.57        4.26     17.02 o 
  -6  11  12       81.41       68.09     20.21 o 
  -5  11  12      117.09       99.62     15.43 o 
  -4  11  12        0.56       -9.04      9.04 o 
  -3  11  12      130.50       97.18     14.29 o 
  -2  11  12        6.66       11.39     10.13 o 
  -1  11  12      134.85      165.79     16.16 o 
   0  11  12      101.16      112.88     11.83 o 
   1  11  12       15.90       13.99     10.13 o 
   2  11  12       20.00       23.95     11.64 o 
   3  11  12       30.29       39.65     19.15 o 
   4  11  12       55.57       74.58     20.21 o 
   5  11  12        6.94        8.26     13.30 o 
   6  11  12        8.51       22.87     14.29 o 
   7  11  12        1.42      -17.02     17.02 o 
  -5  12  12        2.57      -14.89     14.89 o 
  -4  12  12       56.82       22.34     18.09 o 
  -3  12  12       47.29       38.30     18.09 o 
  -2  12  12       78.35       51.07     19.15 o 
  -1  12  12       42.64       64.90     20.21 o 
   0  12  12       18.79       27.43      9.53 o 
   1  12  12       36.18       58.68     27.66 o 
   2  12  12       19.72        9.16     13.30 o 
   3  12  12        1.71        5.32     16.49 o 
   4  12  12        3.42        5.38     12.40 o 
   5  12  12       24.33       30.85     20.21 o 
   6  12  12       11.55       -4.26     20.21 o 
  -2  13  12        0.61        4.26     17.02 o 
  -1  13  12        1.86       -5.32     15.96 o 
   0  13  12        1.43       -7.45     14.89 o 
   1  13  12        0.04        4.02      9.61 o 
   2  13  12       46.84       84.04     21.28 o 
   3  13  12        0.28        8.51     18.09 o 
   4  13  12       10.26      -12.77     17.02 o 
 -12   1  13       51.00       49.89     14.23 o 
 -11   1  13       44.88       40.96     12.79 o 
 -10   1  13       35.85       52.55     11.43 o 
  -9   1  13     1451.17     1483.03     42.38 o 
  -8   1  13     1109.61      995.33     21.50 o 
  -7   1  13      401.97      448.53     12.88 o 
  -6   1  13     2078.30     2061.34     25.38 o 
  -5   1  13     1028.89      932.19     11.75 o 
  -4   1  13     2909.98     2553.89     20.37 o 
  -3   1  13       41.33       73.17      3.51 o 
  -2   1  13    27318.39    28701.91    160.01 o 
  -1   1  13     2369.63     2406.38     20.05 o 
   0   1  13     6174.73     5514.42     49.30 o 
   1   1  13     7870.25     8123.08     56.92 o 
   2   1  13     5544.61     5304.35     58.66 o 
   3   1  13      598.46      514.99     10.63 o 
   4   1  13      151.59      146.51      8.71 o 
   5   1  13     1373.60     1330.10     20.58 o 
   6   1  13      119.20      143.16      8.88 o 
   7   1  13      184.72      196.13     10.50 o 
   8   1  13      253.63      256.01     12.33 o 
   9   1  13       22.48       11.55     12.07 o 
  10   1  13       96.06      103.95     15.05 o 
  11   1  13       15.08       20.12     20.75 o 
 -12   2  13       95.63      121.29     22.34 o 
 -11   2  13      535.50      566.02     27.05 o 
 -10   2  13      156.41      176.79     13.66 o 
  -9   2  13        4.74        1.76      7.72 o 
  -8   2  13       55.44       78.48      9.61 o 
  -7   2  13     4383.93     4379.91     42.92 o 
  -6   2  13     4140.08     4169.92     48.49 o 
  -5   2  13     4564.74     4883.66     37.55 o 
  -4   2  13     1356.15     1237.06     14.15 o 
  -3   2  13     2836.53     3093.88     20.78 o 
  -2   2  13    11612.96    11902.17     64.71 o 
  -1   2  13     7328.84     8007.23     65.41 o 
   0   2  13     4340.67     4177.37     33.64 o 
   1   2  13     2604.86     2314.01     45.86 o 
   2   2  13      942.14      972.54     13.22 o 
   3   2  13     1191.05     1167.10     15.96 o 
   4   2  13      368.49      338.45     10.14 o 
   5   2  13     1485.42     1467.52     20.76 o 
   6   2  13     1916.98     1740.89     24.41 o 
   7   2  13      252.25      257.52     11.64 o 
   8   2  13       49.97       64.49      9.61 o 
   9   2  13       15.63       18.11      8.99 o 
  10   2  13       67.06       90.34     15.96 o 
  11   2  13        0.17        4.26     14.89 o 
 -12   3  13        5.95       -8.70     25.00 o 
 -11   3  13       44.17       42.20     10.44 o 
 -10   3  13        2.63       -0.98      8.56 o 
  -9   3  13      140.79      123.24     18.77 o 
  -8   3  13       37.92       26.92      7.94 o 
  -7   3  13        2.32       -2.27      6.26 o 
  -6   3  13      187.50      194.78     10.41 o 
  -5   3  13        3.79       12.74      4.04 o 
  -4   3  13      228.00      205.83      5.53 o 
  -3   3  13       69.22       77.72      3.91 o 
  -2   3  13       18.69       14.38      2.69 o 
  -1   3  13       30.50       19.29      3.63 o 
   0   3  13     2605.11     2604.98     30.22 o 
   1   3  13      574.65      603.01      9.24 o 
   2   3  13      175.59      246.82      7.13 o 
   3   3  13      294.56      300.16     15.76 o 
   4   3  13       36.55       38.46      5.62 o 
   5   3  13        0.84        3.47      5.13 o 
   6   3  13     1364.74     1137.40     20.31 o 
   7   3  13        5.66       14.40      6.70 o 
   8   3  13       62.50       55.03      9.57 o 
   9   3  13        9.58       -2.57      7.94 o 
  10   3  13        2.87        7.38     11.64 o 
  11   3  13        0.13        7.45     17.02 o 
 -12   4  13       74.72       78.73     21.28 o 
 -11   4  13      272.68      312.85     18.79 o 
 -10   4  13      236.35      253.83     15.67 o 
  -9   4  13      245.54      251.22     14.89 o 
  -8   4  13        0.44       -4.79     12.41 o 
  -7   4  13     5134.70     5039.05     56.26 o 
  -6   4  13      118.52      127.59      8.29 o 
  -5   4  13     2685.00     2716.16     37.89 o 
  -4   4  13     3296.82     3252.49     28.90 o 
  -3   4  13     1244.33     1242.55     15.09 o 
  -2   4  13     8405.76     8112.92     53.73 o 
  -1   4  13     3739.71     3641.05     31.68 o 
   0   4  13     2061.62     1982.76     26.76 o 
   1   4  13     1429.58     1248.21     20.87 o 
   2   4  13      211.36      198.41      7.70 o 
   3   4  13     4429.13     4474.27     36.67 o 
   4   4  13     1485.97     1523.37     23.95 o 
   5   4  13     1660.95     1649.28     26.31 o 
   6   4  13     1869.80     1850.51     38.08 o 
   7   4  13       95.98       84.41     10.02 o 
   8   4  13       56.82       45.98     11.97 o 
   9   4  13       22.48       17.55     11.28 o 
  10   4  13       38.73       48.69     13.15 o 
  11   4  13        5.09        1.06     14.89 o 
 -12   5  13       11.60      -12.77     15.43 o 
 -11   5  13       24.57       -0.16      9.10 o 
 -10   5  13        9.74        9.60      7.64 o 
  -9   5  13      364.79      374.72     14.72 o 
  -8   5  13     1827.56     1768.72     27.91 o 
  -7   5  13       28.90       43.19      7.30 o 
  -6   5  13     1440.95     1382.12     22.18 o 
  -5   5  13       92.51      116.52     10.90 o 
  -4   5  13     1803.18     1804.59     26.48 o 
  -3   5  13     4540.03     4358.18     35.68 o 
  -2   5  13     1080.52     1098.01     14.50 o 
  -1   5  13      798.18      824.26     13.45 o 
   0   5  13      698.76      600.90     11.29 o 
   1   5  13     4047.79     3896.88     47.76 o 
   2   5  13      842.65      794.66     17.35 o 
   3   5  13      931.11      894.82     31.48 o 
   4   5  13       23.66       24.01      5.31 o 
   5   5  13      635.61      603.99     17.97 o 
   6   5  13      227.84      209.64     16.06 o 
   7   5  13      180.93      262.98     18.81 o 
   8   5  13       16.07       26.29     11.64 o 
   9   5  13       51.19       48.45     13.15 o 
  10   5  13       44.18       52.37     24.47 o 
 -12   6  13        0.25       -5.32     17.02 o 
 -11   6  13       11.84       12.33      8.20 o 
 -10   6  13        0.49       -2.07      7.28 o 
  -9   6  13        9.96        9.02      7.03 o 
  -8   6  13        5.33       10.99      6.67 o 
  -7   6  13       30.24       20.14      6.74 o 
  -6   6  13      938.96      909.24     21.87 o 
  -5   6  13      828.43      706.50     18.17 o 
  -4   6  13      168.06      171.92      9.79 o 
  -3   6  13       18.63       29.84      5.40 o 
  -2   6  13      283.74      262.17      8.56 o 
  -1   6  13       12.19       11.90      4.45 o 
   0   6  13        1.00        6.82      5.46 o 
   1   6  13      197.09      176.81     10.44 o 
   2   6  13        3.77       10.09      6.08 o 
   3   6  13      229.22      230.74     12.28 o 
   4   6  13        6.58       -0.35      7.44 o 
   5   6  13      296.68      296.09     14.04 o 
   6   6  13       65.66       64.31     12.40 o 
   7   6  13      207.27      231.91     19.17 o 
   8   6  13       60.17       71.40     14.65 o 
   9   6  13        2.15       11.17     14.36 o 
  10   6  13        3.77       18.89     12.40 o 
  11   6  13        0.16       19.15     19.15 o 
 -11   7  13        2.03        0.64     11.21 o 
 -10   7  13       44.70       41.10      9.28 o 
  -9   7  13      390.94      420.73     16.06 o 
  -8   7  13      183.75      176.01     11.43 o 
  -7   7  13       59.04       71.18     12.76 o 
  -6   7  13     1676.08     1711.88     43.10 o 
  -5   7  13       79.73       73.09      9.17 o 
  -4   7  13     2449.53     2313.86     45.40 o 
  -3   7  13     1346.96     1302.52     23.58 o 
  -2   7  13     2620.83     2747.76     27.67 o 
  -1   7  13      322.35      373.50     13.86 o 
   0   7  13     1747.36     1710.36     34.43 o 
   1   7  13      991.09      904.55     20.67 o 
   2   7  13       88.28      121.76     10.02 o 
   3   7  13      612.40      642.63     19.40 o 
   4   7  13       25.80       16.57      8.12 o 
   5   7  13        0.54        5.32     11.70 o 
   6   7  13      171.92      158.98     16.91 o 
   7   7  13      179.08      222.59     19.17 o 
   8   7  13       16.64       32.79     12.72 o 
   9   7  13        1.10      -10.13     10.13 o 
  10   7  13        0.54       -8.51     17.02 o 
 -10   8  13       16.80       24.67     11.97 o 
  -9   8  13       49.14       58.20     11.25 o 
  -8   8  13        0.35        8.57      8.12 o 
  -7   8  13      240.32      212.31     21.67 o 
  -6   8  13       43.62       41.21      8.99 o 
  -5   8  13       13.89       22.20      7.66 o 
  -4   8  13       90.37      117.11     12.79 o 
  -3   8  13       35.75       40.62     10.13 o 
  -2   8  13      966.16      931.02     30.81 o 
  -1   8  13     1158.41     1027.36     22.66 o 
   0   8  13      564.93      576.65     17.56 o 
   1   8  13       76.96       80.71      9.56 o 
   2   8  13       71.36       51.39      8.79 o 
   3   8  13      398.03      331.97     15.33 o 
   4   8  13       90.15       94.83     10.95 o 
   5   8  13       16.15        8.27     21.28 o 
   6   8  13      148.35      157.55     17.67 o 
   7   8  13       42.90       29.45     13.15 o 
   8   8  13        5.35       -2.13     11.28 o 
   9   8  13       13.77        9.57     12.79 o 
 -10   9  13       10.08       20.21     19.15 o 
  -9   9  13       79.80       92.69     16.16 o 
  -8   9  13       11.22       22.44     11.64 o 
  -7   9  13        0.46       -7.45      9.78 o 
  -6   9  13      110.14      126.03     14.99 o 
  -5   9  13        1.12        4.26      9.03 o 
  -4   9  13      149.71      151.50     14.65 o 
  -3   9  13        8.50       -0.09     13.83 o 
  -2   9  13      411.93      372.38     19.52 o 
  -1   9  13        0.26       29.97      8.38 o 
   0   9  13      301.75      321.81     18.01 o 
   1   9  13      205.77      202.87     15.72 o 
   2   9  13       87.00      105.18     12.07 o 
   3   9  13      301.31      329.06     15.96 o 
   4   9  13       34.48       47.87     12.79 o 
   5   9  13        0.99       -5.45      9.38 o 
   6   9  13        9.89        4.55     10.89 o 
   7   9  13        0.55       -7.62     11.64 o 
   8   9  13        2.94        8.07     16.49 o 
   9   9  13        0.48       22.34     20.21 o 
  -9  10  13       20.10        2.13     17.02 o 
  -8  10  13        0.22       -6.31     11.21 o 
  -7  10  13      231.75      258.42     45.75 o 
  -6  10  13      392.27      446.95     23.32 o 
  -5  10  13        1.96        8.12     10.13 o 
  -4  10  13      229.70      259.48     29.79 o 
  -3  10  13       35.36       48.46     11.28 o 
  -2  10  13      332.86      360.59     19.92 o 
  -1  10  13      259.94      219.32     13.58 o 
   0  10  13      420.61      428.22     21.02 o 
   1  10  13      164.30      195.13     16.91 o 
   2  10  13      117.89      124.70     15.05 o 
   3  10  13      204.32      205.61     18.01 o 
   4  10  13       35.78       29.52     11.97 o 
   5  10  13        3.31       -9.69      9.69 o 
   6  10  13       53.55       46.12     16.49 o 
   7  10  13       16.38       19.15     12.79 o 
   8  10  13        0.10      -15.96     15.96 o 
  -6  11  13        0.11       -7.53     14.89 o 
  -5  11  13       26.74       40.96     12.79 o 
  -4  11  13       41.93       34.08     15.43 o 
  -3  11  13       47.95       42.55     12.04 o 
  -2  11  13       57.12       60.90     12.04 o 
  -1  11  13        0.05       12.73     10.45 o 
   0  11  13       30.95       24.42      9.36 o 
   1  11  13       48.75       46.65     12.40 o 
   2  11  13        8.33       -9.78      9.78 o 
   3  11  13        5.91       -2.71     10.89 o 
   4  11  13        1.11       38.24     13.02 o 
   5  11  13        0.32       -0.53     12.04 o 
   6  11  13       37.63       20.21     20.21 o 
   7  11  13        0.39        4.26     17.02 o 
  -5  12  13        2.02        1.06     17.02 o 
  -4  12  13       17.14       13.83     18.09 o 
  -3  12  13        1.44        8.51     17.02 o 
  -2  12  13       45.64       32.98     18.09 o 
  -1  12  13       27.94       47.02     13.15 o 
   0  12  13        0.36        7.62     11.50 o 
   1  12  13        0.10        4.71     19.15 o 
   2  12  13        1.30       16.34     25.00 o 
   3  12  13       90.96      100.88     16.50 o 
   4  12  13        9.75        9.94     13.15 o 
   5  12  13        2.45      -12.77     19.15 o 
   6  12  13       16.79       23.40     21.28 o 
   1  13  13       17.92        2.13     15.96 o 
   2  13  13        1.56        9.57     18.09 o 
   3  13  13       49.50       70.21     22.34 o 
   4  13  13        3.71       11.70     20.21 o 
 -12   0  14        9.18       -2.13     14.89 o 
 -11   0  14       21.13       38.30     18.09 o 
 -10   0  14      929.49     1004.28     45.75 o 
  -9   0  14      271.12      272.91     17.67 o 
  -8   0  14     1034.27     1111.42     30.09 o 
  -7   0  14      460.90      390.06     19.68 o 
  -6   0  14     4069.42     4250.54     44.54 o 
  -5   0  14     5071.84     4611.53     45.42 o 
  -4   0  14     1762.91     1664.23     22.28 o 
  -3   0  14    16673.37    16298.71    122.36 o 
  -2   0  14    14327.99    16438.53    103.83 o 
  -1   0  14    14085.38    14137.17    105.82 o 
   0   0  14     2773.15     3053.05     35.75 o 
   1   0  14     2457.13     2141.71     28.31 o 
   2   0  14       96.84      179.19     12.77 o 
   3   0  14      116.99      141.18     14.36 o 
   4   0  14     1184.63     1252.40     25.28 o 
   5   0  14      750.93      717.72     20.90 o 
   6   0  14      501.10      482.90     19.17 o 
   7   0  14     1086.12     1142.51     37.24 o 
   8   0  14        3.55      -11.24     13.83 o 
   9   0  14       22.39        9.57     13.83 o 
  10   0  14      141.73      131.92     23.40 o 
  11   0  14       44.30       48.94     18.09 o 
 -12   1  14       29.17       29.79     12.72 o 
 -11   1  14      125.60      114.34     16.16 o 
 -10   1  14      123.04      122.13     12.66 o 
  -9   1  14        6.48       16.51      7.94 o 
  -8   1  14     1036.02     1042.01     22.11 o 
  -7   1  14      451.33      439.29     12.88 o 
  -6   1  14      916.82      897.39     16.45 o 
  -5   1  14       25.02       30.25      5.38 o 
  -4   1  14      145.42      148.25      5.31 o 
  -3   1  14     1879.03     1929.39     15.07 o 
  -2   1  14     4520.30     4782.40     31.93 o 
  -1   1  14    10056.91     9778.87     54.23 o 
   0   1  14     2988.16     2968.43     31.29 o 
   1   1  14      132.24      131.13     15.66 o 
   2   1  14     3274.26     3295.13     32.04 o 
   3   1  14      767.57      698.45     12.28 o 
   4   1  14      810.66      731.45     14.29 o 
   5   1  14      110.86       89.91      7.11 o 
   6   1  14        1.41        0.92      5.78 o 
   7   1  14       56.64       51.52     12.57 o 
   8   1  14       12.73       18.43      7.39 o 
   9   1  14       51.62       60.91     17.37 o 
  10   1  14        4.53       30.17     29.26 o 
  11   1  14       16.64       -3.19     17.02 o 
 -12   2  14        6.02       17.51     12.26 o 
 -11   2  14      170.83      179.56     14.89 o 
 -10   2  14      413.24      420.43     18.21 o 
  -9   2  14      374.67      380.37     16.37 o 
  -8   2  14      431.61      439.28     16.56 o 
  -7   2  14      653.42      663.32     15.81 o 
  -6   2  14      226.20      271.28     10.09 o 
  -5   2  14      549.97      533.10     10.82 o 
  -4   2  14     2265.63     2513.89     18.93 o 
  -3   2  14     5655.53     5449.79     31.94 o 
  -2   2  14      648.32      603.20      9.12 o 
  -1   2  14     5197.23     4861.18     38.09 o 
   0   2  14     1964.26     2133.72     21.18 o 
   1   2  14      875.84      788.97     15.34 o 
   2   2  14      497.30      415.14      8.81 o 
   3   2  14        1.98        4.49      3.94 o 
   4   2  14      844.90      963.25     15.78 o 
   5   2  14      172.76      160.29      8.49 o 
   6   2  14        0.64        7.18     11.36 o 
   7   2  14      739.47      777.72     17.90 o 
   8   2  14        0.29       -0.48      9.67 o 
   9   2  14        8.53       14.18      8.60 o 
  10   2  14       27.61       53.19     19.15 o 
  11   2  14       10.42       19.15     18.09 o 
 -12   3  14      145.68      178.86     27.66 o 
 -11   3  14      276.73      257.14     16.28 o 
 -10   3  14       91.00       92.89     11.33 o 
  -9   3  14      207.39      212.58     13.89 o 
  -8   3  14     2101.48     2076.80     34.36 o 
  -7   3  14     2628.17     2495.35     35.61 o 
  -6   3  14      469.21      485.58     14.91 o 
  -5   3  14     4472.78     4511.91     33.23 o 
  -4   3  14      802.29      745.52      9.88 o 
  -3   3  14     7148.68     7087.13     48.45 o 
  -2   3  14     5002.78     5250.71     33.20 o 
  -1   3  14    14082.76    13875.73    147.04 o 
   0   3  14     4473.47     4323.43     35.22 o 
   1   3  14     1042.48     1011.86     12.34 o 
   2   3  14     2552.88     2439.92     20.29 o 
   3   3  14     1585.01     1459.44     18.90 o 
   4   3  14     2433.73     2415.93     35.62 o 
   5   3  14      677.40      656.19     17.72 o 
   6   3  14       63.11       28.37      7.17 o 
   7   3  14      186.83      161.61     10.17 o 
   8   3  14       29.60       27.44     10.73 o 
   9   3  14       73.71      105.58     31.92 o 
  10   3  14        2.04       16.51     11.50 o 
  11   3  14        7.14       12.77     17.02 o 
 -12   4  14       19.87       28.97     13.02 o 
 -11   4  14        0.01       -2.38     15.86 o 
 -10   4  14      152.52      147.16     13.24 o 
  -9   4  14       18.09       14.65      8.45 o 
  -8   4  14      177.83      194.82     14.01 o 
  -7   4  14      421.51      420.54     15.82 o 
  -6   4  14      696.43      686.08     25.61 o 
  -5   4  14     1139.24     1156.19     18.50 o 
  -4   4  14     1333.70     1368.73     19.46 o 
  -3   4  14       17.41       25.13      3.91 o 
  -2   4  14      529.48      498.97      9.28 o 
  -1   4  14     1490.34     1621.70     19.04 o 
   0   4  14     1544.58     1559.20     23.46 o 
   1   4  14      385.99      359.09     12.07 o 
   2   4  14        1.34       -0.45      4.84 o 
   3   4  14      230.03      204.22      7.85 o 
   4   4  14      697.67      621.47     17.18 o 
   5   4  14      454.88      404.88     15.51 o 
   6   4  14      672.29      667.03     22.32 o 
   7   4  14       44.27       33.94     17.55 o 
   8   4  14       63.74       76.62     13.30 o 
   9   4  14       66.27       67.09     13.90 o 
  10   4  14        2.14       -8.18     10.89 o 
  11   4  14        1.43        8.51     17.02 o 
 -12   5  14       22.26       34.53     13.02 o 
 -11   5  14       32.56       21.77      8.49 o 
 -10   5  14      108.19      106.89     10.88 o 
  -9   5  14        9.04       29.92      8.10 o 
  -8   5  14      437.95      433.97     14.99 o 
  -7   5  14     2668.19     2462.60     31.88 o 
  -6   5  14       49.16       51.11      6.63 o 
  -5   5  14     1781.56     1789.37     27.71 o 
  -4   5  14       44.93       45.29      5.59 o 
  -3   5  14      941.29      848.52     13.20 o 
  -2   5  14      372.07      378.27      8.82 o 
  -1   5  14     2167.24     2249.13     24.14 o 
   0   5  14     2817.89     2589.76     33.75 o 
   1   5  14      483.05      500.25     14.94 o 
   2   5  14     1258.46     1230.88     23.32 o 
   3   5  14      755.14      797.05     19.20 o 
   4   5  14     1656.92     1715.91     34.97 o 
   5   5  14      431.79      447.42     16.76 o 
   6   5  14        2.79       10.01      7.76 o 
   7   5  14      135.60      143.67     15.41 o 
   8   5  14       47.93       67.01     13.54 o 
   9   5  14       32.21       11.87     11.97 o 
  10   5  14        0.04       23.94     12.79 o 
 -11   6  14       11.47       10.18      9.08 o 
 -10   6  14      258.09      314.24     18.58 o 
  -9   6  14      278.44      308.32     14.19 o 
  -8   6  14      335.73      339.14     13.79 o 
  -7   6  14      212.74      229.04     14.06 o 
  -6   6  14      260.68      283.76     13.91 o 
  -5   6  14     1344.78     1324.90     24.81 o 
  -4   6  14     1236.12     1254.96     22.93 o 
  -3   6  14     1566.88     1657.03     22.79 o 
  -2   6  14       78.25       98.91      5.99 o 
  -1   6  14     3642.02     3378.21     40.80 o 
   0   6  14     2782.94     2595.23     34.79 o 
   1   6  14     1517.27     1548.66     26.60 o 
   2   6  14      620.91      544.81     16.58 o 
   3   6  14       20.68        9.13      6.70 o 
   4   6  14     1762.31     1596.10     35.68 o 
   5   6  14      368.03      343.32     15.33 o 
   6   6  14      205.45      194.91     21.28 o 
   7   6  14      370.54      435.12     23.32 o 
   8   6  14       11.73       25.53     12.04 o 
   9   6  14       20.73       32.45     12.79 o 
  10   6  14        4.20        5.98     11.97 o 
 -11   7  14       26.26       27.85     12.72 o 
 -10   7  14       12.97        7.38      7.99 o 
  -9   7  14        8.07       18.38      8.07 o 
  -8   7  14       83.22       83.92      9.41 o 
  -7   7  14      346.28      389.17     16.94 o 
  -6   7  14       23.03       36.44     11.22 o 
  -5   7  14       53.51       49.77      8.28 o 
  -4   7  14        0.06       15.43     12.23 o 
  -3   7  14       60.67       63.07     10.64 o 
  -2   7  14      372.62      358.41     11.88 o 
  -1   7  14     1078.28      974.34     20.98 o 
   0   7  14       26.42       44.23     12.14 o 
   1   7  14        1.25        6.52      6.53 o 
   2   7  14       51.28       59.88      8.79 o 
   3   7  14       28.91       14.10      7.72 o 
   4   7  14      116.62      154.28     11.57 o 
   5   7  14      133.48      123.03     14.65 o 
   6   7  14        8.26       17.02     11.28 o 
   7   7  14       22.72       24.23     11.64 o 
   8   7  14       20.73       24.34     12.72 o 
   9   7  14        7.45        7.48     12.40 o 
  10   7  14        0.17       -8.51     18.09 o 
 -10   8  14      112.53       98.94     24.47 o 
  -9   8  14       25.59       17.60     12.40 o 
  -8   8  14       13.64       20.21     12.04 o 
  -7   8  14        7.13        3.99     11.17 o 
  -6   8  14      576.60      566.62     24.07 o 
  -5   8  14     1316.50     1235.30     33.10 o 
  -4   8  14      545.97      474.62     20.68 o 
  -3   8  14      599.60      646.35     23.69 o 
  -2   8  14      281.05      261.94     13.24 o 
  -1   8  14     1155.52     1064.50     23.45 o 
   0   8  14      313.95      270.93     13.71 o 
   1   8  14      316.91      378.62     15.36 o 
   2   8  14      268.27      308.86     15.14 o 
   3   8  14       17.03       29.72     13.27 o 
   4   8  14       51.79       56.83      9.70 o 
   5   8  14       25.86       41.85     12.40 o 
   6   8  14       83.44       85.13     27.13 o 
   7   8  14       35.19       31.92     12.79 o 
   8   8  14       10.06        4.26     17.55 o 
   9   8  14        0.03       -9.57     15.96 o 
 -10   9  14        0.18      -15.96     15.96 o 
  -9   9  14        1.90        5.32     17.02 o 
  -8   9  14      105.05      105.20     15.74 o 
  -7   9  14      127.67      115.43     15.05 o 
  -6   9  14      220.40      215.52     19.68 o 
  -5   9  14      143.50      182.89     16.50 o 
  -4   9  14       12.17        7.18      8.93 o 
  -3   9  14      499.25      458.05     23.40 o 
  -2   9  14      103.21       80.27     12.40 o 
  -1   9  14     1329.56     1290.02     26.60 o 
   0   9  14      238.47      270.34     14.91 o 
   1   9  14       24.46       16.58      9.88 o 
   2   9  14       41.17       30.62      8.96 o 
   3   9  14      216.85      202.01     13.89 o 
   4   9  14      208.84      235.17     34.58 o 
   5   9  14        0.12       -7.98     10.53 o 
   6   9  14        1.12       -2.66     10.53 o 
   7   9  14        9.36       -1.06     11.28 o 
   8   9  14        0.17       10.77     13.30 o 
   9   9  14       32.28        4.26     19.15 o 
  -9  10  14        6.69       14.89     19.15 o 
  -8  10  14        0.63       20.21     18.09 o 
  -7  10  14        7.95       31.38     12.79 o 
  -6  10  14        2.87       -5.03     10.89 o 
  -5  10  14       13.36       21.79     15.96 o 
  -4  10  14        1.30       -7.12      8.63 o 
  -3  10  14        2.50       -1.80      8.63 o 
  -2  10  14       17.71        8.68      9.20 o 
  -1  10  14       11.40       32.19      8.34 o 
   0  10  14       40.24       34.87     11.64 o 
   1  10  14        0.83       -6.38      9.78 o 
   2  10  14        6.85       -2.62      9.69 o 
   3  10  14        4.96       -1.59     11.66 o 
   4  10  14        5.74       -6.92     10.53 o 
   5  10  14        3.16       -1.77     11.21 o 
   6  10  14        0.57       10.27     14.36 o 
   7  10  14        2.22      -13.83     17.02 o 
   8  10  14        2.14      -10.64     17.02 o 
  -7  11  14       34.59       36.17     19.15 o 
  -6  11  14       51.99       26.89     14.36 o 
  -5  11  14      182.24      206.12     18.05 o 
  -4  11  14        0.78       -7.87     10.64 o 
  -3  11  14       42.84       29.79     11.64 o 
  -2  11  14        9.64        3.74     14.89 o 
  -1  11  14      178.55      218.32     17.67 o 
   0  11  14       95.73      147.30     16.06 o 
   1  11  14       32.24       32.63     12.40 o 
   2  11  14       81.35       73.87     14.65 o 
   3  11  14       63.96       62.14     14.23 o 
   4  11  14       68.09      117.54     16.91 o 
   5  11  14        5.36      -10.89     10.89 o 
   6  11  14        1.31       17.02     20.21 o 
   7  11  14        2.04       34.04     22.34 o 
  -4  12  14        2.21      -10.64     14.89 o 
  -3  12  14        0.18       -4.79     10.53 o 
  -2  12  14       22.25       16.03     23.40 o 
  -1  12  14       36.42       35.64     12.04 o 
   0  12  14       61.24       60.98     14.23 o 
   1  12  14       81.39       86.65     17.02 o 
   2  12  14        1.09        1.99     11.64 o 
   3  12  14        0.98        2.36     11.97 o 
   4  12  14        1.89      -14.89     14.89 o 
   5  12  14        7.96        0.00     18.09 o 
   1  13  14        0.00       -2.13     17.02 o 
   2  13  14        2.84       -5.32     17.02 o 
   3  13  14        1.86       17.02     19.15 o 
 -12   1  15       10.37       18.02     12.53 o 
 -11   1  15      301.55      340.07     22.93 o 
 -10   1  15      574.76      601.96     21.22 o 
  -9   1  15      404.11      388.18     14.57 o 
  -8   1  15      140.78      144.40      9.68 o 
  -7   1  15      607.01      567.66     14.35 o 
  -6   1  15     2223.50     2067.19     22.71 o 
  -5   1  15     3680.66     4077.65     29.92 o 
  -4   1  15     7547.90     7382.41     52.45 o 
  -3   1  15      588.60      544.13      7.62 o 
  -2   1  15      995.11      971.99     10.49 o 
  -1   1  15     4149.82     4374.40     31.82 o 
   0   1  15    12675.73    11944.61    134.06 o 
   1   1  15     5038.66     4736.94     36.88 o 
   2   1  15      452.73      529.18      9.83 o 
   3   1  15      903.75      891.50     14.11 o 
   4   1  15     1607.96     1491.44     20.11 o 
   5   1  15     2507.32     2546.66     28.95 o 
   6   1  15      853.55      841.69     17.34 o 
   7   1  15      218.91      220.98     11.51 o 
   8   1  15       46.29       61.09      8.56 o 
   9   1  15        4.91       -3.09      8.17 o 
  10   1  15      124.96      154.26     23.40 o 
  11   1  15        6.81       24.47     19.15 o 
 -12   2  15       64.63       77.83     15.30 o 
 -11   2  15       33.62       21.08      9.57 o 
 -10   2  15       94.74      127.93     12.04 o 
  -9   2  15     1362.70     1317.64     28.40 o 
  -8   2  15     1599.76     1563.08     28.86 o 
  -7   2  15     2354.34     2366.04     31.48 o 
  -6   2  15      669.12      654.31     14.47 o 
  -5   2  15      170.39      185.50      7.30 o 
  -4   2  15     2172.78     2335.65     18.34 o 
  -3   2  15     5681.48     5959.81     34.50 o 
  -2   2  15     5254.25     5111.25     37.19 o 
  -1   2  15     2904.42     3065.92     27.60 o 
   0   2  15        0.97        1.07      2.99 o 
   1   2  15     3207.71     3132.12     34.79 o 
   2   2  15     3399.92     3127.85     28.22 o 
   3   2  15     1164.48     1037.83     19.35 o 
   4   2  15       30.07       23.46      5.24 o 
   5   2  15      223.44      245.34     10.45 o 
   6   2  15      130.93      141.44      9.67 o 
   7   2  15      487.38      502.63     15.10 o 
   8   2  15       47.33       71.57     12.72 o 
   9   2  15        6.05       22.34     11.28 o 
  10   2  15        0.09       21.28     17.02 o 
  11   2  15        2.85        5.32     14.89 o 
 -12   3  15        7.08        1.00     15.43 o 
 -11   3  15        6.65        0.63      7.94 o 
 -10   3  15        0.92       -6.78      8.37 o 
  -9   3  15       20.35       27.06      8.71 o 
  -8   3  15        6.70       16.77      7.94 o 
  -7   3  15       68.87       72.24      8.91 o 
  -6   3  15      465.45      430.10     19.72 o 
  -5   3  15       97.08       95.21      7.45 o 
  -4   3  15      715.73      710.56      9.86 o 
  -3   3  15      544.01      610.51      9.47 o 
  -2   3  15       18.99       13.78      3.25 o 
  -1   3  15        0.10        5.08      4.45 o 
   0   3  15      125.94      118.69      5.69 o 
   1   3  15        3.18        1.79      4.34 o 
   2   3  15      228.27      263.56     11.97 o 
   3   3  15      867.01      857.21     18.36 o 
   4   3  15      190.04      213.99     11.21 o 
   5   3  15      217.80      231.21     12.78 o 
   6   3  15       63.64       36.88      8.60 o 
   7   3  15       37.78       44.86      9.24 o 
   8   3  15        4.11       10.97      9.69 o 
   9   3  15        0.13       -0.53     10.53 o 
  10   3  15       22.20       33.51     12.79 o 
  11   3  15        2.40        8.51     17.02 o 
 -12   4  15       60.52       58.86     14.23 o 
 -11   4  15       76.15       78.33     11.73 o 
 -10   4  15        6.82       -1.21     14.76 o 
  -9   4  15      205.54      236.12     14.66 o 
  -8   4  15      644.80      609.28     19.20 o 
  -7   4  15     2445.82     2355.15     42.45 o 
  -6   4  15      570.66      503.61     13.68 o 
  -5   4  15       25.13       26.43      4.62 o 
  -4   4  15     4592.62     4519.50     57.74 o 
  -3   4  15     2713.13     2538.34     21.03 o 
  -2   4  15     8368.09     8155.65     54.78 o 
  -1   4  15     3208.38     3224.31     36.90 o 
   0   4  15     1024.04      985.49     20.48 o 
   1   4  15     1640.80     1596.87     38.61 o 
   2   4  15     1474.82     1386.04     23.71 o 
   3   4  15     2144.95     2064.87     30.48 o 
   4   4  15        4.33       -1.81     10.21 o 
   5   4  15      618.32      601.79     18.37 o 
   6   4  15       24.67       27.09      8.34 o 
   7   4  15      189.49      216.96     16.91 o 
   8   4  15      206.41      193.96     18.09 o 
   9   4  15        0.76       -5.32     14.36 o 
  10   4  15        8.91       15.90     13.15 o 
 -12   5  15        0.82       -4.26     14.89 o 
 -11   5  15       28.59       21.54      8.39 o 
 -10   5  15      144.77      162.82     11.99 o 
  -9   5  15     1126.97     1027.35     22.81 o 
  -8   5  15       10.67       30.17      7.57 o 
  -7   5  15     1055.69     1027.93     20.67 o 
  -6   5  15     1521.62     1505.27     42.69 o 
  -5   5  15       22.43       17.91      5.73 o 
  -4   5  15     2168.60     2308.75     27.54 o 
  -3   5  15      329.75      346.73      9.20 o 
  -2   5  15     1196.14     1178.85     18.62 o 
  -1   5  15     3153.29     2876.47     35.72 o 
   0   5  15     2958.19     2858.12     35.99 o 
   1   5  15     2483.44     2630.89     44.89 o 
   2   5  15        8.87       20.09      6.70 o 
   3   5  15      418.92      391.24     14.91 o 
   4   5  15      890.24      871.07     25.88 o 
   5   5  15      235.42      229.28     13.33 o 
   6   5  15       54.33       42.71      9.33 o 
   7   5  15        6.52       11.51     10.45 o 
   8   5  15      132.71      128.70     30.85 o 
   9   5  15       51.05       57.69     14.36 o 
  10   5  15       18.93       26.11     17.02 o 
 -11   6  15       20.97       25.73     12.77 o 
 -10   6  15        0.67        8.96      7.95 o 
  -9   6  15       74.94       55.84     12.44 o 
  -8   6  15       92.57      118.74      9.94 o 
  -7   6  15       14.56        9.35      6.41 o 
  -6   6  15       95.76      121.43     10.81 o 
  -5   6  15      568.78      487.89     21.66 o 
  -4   6  15      146.38      102.25     11.50 o 
  -3   6  15        2.98       -3.44      5.10 o 
  -2   6  15      219.18      234.03      9.79 o 
  -1   6  15      153.36      136.72      9.57 o 
   0   6  15      257.24      228.10     11.89 o 
   1   6  15       52.63       65.41      8.38 o 
   2   6  15      266.75      326.45     13.71 o 
   3   6  15       75.74       80.00      9.21 o 
   4   6  15       71.50       73.12      9.61 o 
   5   6  15        1.06       -2.47      7.15 o 
   6   6  15        1.84        5.85      9.78 o 
   7   6  15      185.90      273.12     42.02 o 
   8   6  15       19.36       31.05     12.40 o 
   9   6  15        2.12       -7.89     10.89 o 
  10   6  15        2.71        6.19     13.83 o 
 -11   7  15       86.88       76.60     23.40 o 
 -10   7  15      222.81      236.48     16.78 o 
  -9   7  15      211.01      219.48     15.55 o 
  -8   7  15        6.39        7.66     12.77 o 
  -7   7  15      885.96      907.49     30.09 o 
  -6   7  15     1316.18     1210.58     33.07 o 
  -5   7  15      713.67      653.56     28.19 o 
  -4   7  15     2901.67     3043.85     60.11 o 
  -3   7  15       10.93        5.66      8.95 o 
  -2   7  15     1556.30     1344.30     21.85 o 
  -1   7  15      362.19      324.10     13.68 o 
   0   7  15     1243.97     1263.25     24.74 o 
   1   7  15     1581.62     1577.63     28.44 o 
   2   7  15      439.23      365.66     16.98 o 
   3   7  15      314.29      295.53     14.53 o 
   4   7  15      206.95      222.79     13.48 o 
   5   7  15      344.16      388.27     24.31 o 
   6   7  15      103.78      111.41     17.02 o 
   7   7  15       50.37       68.64     13.78 o 
   8   7  15       54.14       72.16     14.99 o 
   9   7  15        0.69        2.26     12.23 o 
  10   7  15        1.21       12.77     19.15 o 
 -10   8  15       39.94       43.62     20.21 o 
  -9   8  15        1.72       -4.19     11.64 o 
  -8   8  15      121.38      114.67     15.41 o 
  -7   8  15      173.95      167.38     21.81 o 
  -6   8  15      108.60      151.25     19.68 o 
  -5   8  15        0.32       21.28     13.83 o 
  -4   8  15      360.93      331.98     39.36 o 
  -3   8  15      877.46      830.40     26.33 o 
  -2   8  15      410.89      450.81     16.56 o 
  -1   8  15      115.70      115.98     10.63 o 
   0   8  15       94.54       83.71      9.83 o 
   1   8  15      361.23      340.85     14.72 o 
   2   8  15      171.93      157.23     20.51 o 
   3   8  15       63.38       56.06      9.53 o 
   4   8  15        2.18       11.60      8.30 o 
   5   8  15        0.04       -8.16     11.17 o 
   6   8  15        9.88       -1.26     10.13 o 
   7   8  15       17.24       20.75     12.79 o 
   8   8  15       23.81        0.74     12.40 o 
   9   8  15        2.63      -10.64     17.02 o 
 -10   9  15       21.07       25.53     19.15 o 
  -9   9  15       49.24       24.47     18.09 o 
  -8   9  15        5.52        9.13     11.64 o 
  -7   9  15      280.73      254.39     29.79 o 
  -6   9  15      183.17      166.44     19.15 o 
  -5   9  15      347.57      314.37     18.81 o 
  -4   9  15      253.55      263.79     17.67 o 
  -3   9  15        1.15       10.43      9.38 o 
  -2   9  15       21.97       17.36      9.38 o 
  -1   9  15       57.61       46.04     14.61 o 
   0   9  15      137.97      180.98     12.87 o 
   1   9  15      130.75      163.32     13.66 o 
   2   9  15        9.94        7.75      7.56 o 
   3   9  15       57.00       58.08      9.79 o 
   4   9  15        1.85        1.10     10.13 o 
   5   9  15        4.30        4.67     11.64 o 
   6   9  15       21.64       12.60     11.97 o 
   7   9  15        8.69       12.99     12.40 o 
   8   9  15        0.05      -15.96     15.96 o 
  -9  10  15       51.04       37.24     19.15 o 
  -8  10  15       22.44       47.87     20.21 o 
  -7  10  15       22.95       23.50     12.26 o 
  -6  10  15      104.60      114.37     15.80 o 
  -5  10  15       40.49       34.90     11.64 o 
  -4  10  15        5.20        5.65      9.69 o 
  -3  10  15       37.47       25.83     10.89 o 
  -2  10  15      302.29      314.54     19.52 o 
  -1  10  15      362.83      359.99     19.92 o 
   0  10  15      303.12      296.75     15.53 o 
   1  10  15       88.39      100.74     14.23 o 
   2  10  15       82.61       90.09     11.25 o 
   3  10  15       74.14       87.32     11.57 o 
   4  10  15       15.76        1.22     25.00 o 
   5  10  15       13.14       16.63     12.40 o 
   6  10  15        7.44       14.89     12.04 o 
   7  10  15       24.01       31.92     20.21 o 
  -7  11  15        1.55      -14.89     14.89 o 
  -6  11  15        0.07      -10.53     10.53 o 
  -5  11  15       22.34       35.36     12.72 o 
  -4  11  15        2.77       -5.85      9.03 o 
  -3  11  15       11.81       17.65     12.77 o 
  -2  11  15        1.18       -8.37     23.40 o 
  -1  11  15      140.52      114.08     14.65 o 
   0  11  15       91.20       93.96     31.92 o 
   1  11  15       72.28       68.41     13.90 o 
   2  11  15        0.03        2.47     11.64 o 
   3  11  15       26.89       22.87     12.79 o 
   4  11  15       13.24       25.53     12.79 o 
   5  11  15        3.48       16.58     12.72 o 
   6  11  15        6.30      -19.15     20.21 o 
  -4  12  15        9.28        6.03     13.30 o 
  -3  12  15        1.58       -1.76     10.89 o 
  -2  12  15       17.27       29.26     12.04 o 
  -1  12  15       61.17       76.81     17.02 o 
   0  12  15       27.06       22.31     11.97 o 
   1  12  15       12.35       37.24     17.55 o 
   2  12  15        0.84        6.18     11.64 o 
   3  12  15       74.40       98.95     17.30 o 
   4  12  15       25.99       73.41     23.40 o 
   5  12  15       16.20       27.66     20.21 o 
   1  13  15       28.55       80.85     22.34 o 
   2  13  15        6.47       -8.51     14.89 o 
   3  13  15        0.80      -10.64     17.02 o 
 -12   0  16       13.84       51.07     20.21 o 
 -11   0  16       41.29       30.85     18.09 o 
 -10   0  16      740.80      672.44     26.33 o 
  -9   0  16      218.87      228.25     16.91 o 
  -8   0  16     1146.97     1168.32     30.84 o 
  -7   0  16     1129.43     1045.08     39.36 o 
  -6   0  16     3003.77     3018.65     50.00 o 
  -5   0  16     8727.12     8149.36     71.44 o 
  -4   0  16      232.75      209.09      8.79 o 
  -3   0  16      141.41      119.53      6.53 o 
  -2   0  16     4898.01     4840.51     53.67 o 
  -1   0  16    22365.46    20681.07    151.79 o 
   0   0  16     7256.98     7399.94     92.02 o 
   1   0  16       89.42       86.41      6.56 o 
   2   0  16      413.72      368.14     19.68 o 
   3   0  16     3270.86     3000.40     60.64 o 
   4   0  16     3054.08     3068.62     43.91 o 
   5   0  16      542.49      515.81     18.63 o 
   6   0  16      139.03      141.62     13.48 o 
   7   0  16        1.53       -9.03      9.03 o 
   8   0  16      237.98      276.60     18.01 o 
 -12   1  16       25.18       34.33     13.90 o 
 -11   1  16       13.16       19.37      9.23 o 
 -10   1  16       43.94       56.61     13.49 o 
  -9   1  16      953.67      912.52     27.87 o 
  -8   1  16      835.98      854.71     18.59 o 
  -7   1  16      316.92      322.51     11.41 o 
  -6   1  16      470.48      477.28     14.85 o 
  -5   1  16      262.29      302.55      7.90 o 
  -4   1  16     2479.11     2595.56     21.51 o 
  -3   1  16     1833.07     1885.67     15.35 o 
  -2   1  16      361.36      440.16      6.34 o 
  -1   1  16      189.08      240.65      7.30 o 
   0   1  16     4112.61     4586.65     58.66 o 
   1   1  16     1396.61     1283.65     14.92 o 
   2   1  16      710.42      766.23     11.90 o 
   3   1  16       33.73       18.27      4.07 o 
   4   1  16        2.93       11.25      4.87 o 
   5   1  16       66.77       52.00      6.76 o 
   6   1  16      139.24      170.91      9.74 o 
   7   1  16      201.31      190.42     11.24 o 
   8   1  16        2.83       16.55      8.74 o 
   9   1  16        0.47       -4.73     10.13 o 
  10   1  16        0.25       25.53     15.96 o 
 -12   2  16       13.35        1.44     14.89 o 
 -11   2  16       79.18       71.29     11.45 o 
 -10   2  16      189.14      194.12     19.42 o 
  -9   2  16       64.64       97.17     10.92 o 
  -8   2  16       10.62       19.58      6.57 o 
  -7   2  16       12.85        6.15      5.81 o 
  -6   2  16     1363.75     1323.29     18.02 o 
  -5   2  16     1172.91     1192.42     23.28 o 
  -4   2  16        8.56       20.97      4.88 o 
  -3   2  16      662.92      636.82     13.80 o 
  -2   2  16     4973.85     5398.32     34.28 o 
  -1   2  16     6624.48     6255.50     47.97 o 
   0   2  16     4322.73     4372.93     52.67 o 
   1   2  16       31.11       71.11      6.57 o 
   2   2  16       12.64        9.53      5.01 o 
   3   2  16        1.44       10.80      5.64 o 
   4   2  16     1681.86     1649.97     26.40 o 
   5   2  16      695.82      647.23     18.10 o 
   6   2  16        9.96        3.55      7.83 o 
   7   2  16       12.95       18.55      8.56 o 
   8   2  16      107.65      113.65     14.23 o 
   9   2  16       27.87       52.59     12.79 o 
  10   2  16       10.25       22.34     17.02 o 
  11   2  16        0.03        1.06     17.02 o 
 -12   3  16      147.31      117.98     27.66 o 
 -11   3  16       42.86       47.21     10.63 o 
 -10   3  16      545.54      568.66     21.06 o 
  -9   3  16     1109.62     1141.45     26.55 o 
  -8   3  16     1412.51     1451.91     28.59 o 
  -7   3  16     1203.67     1086.21     23.10 o 
  -6   3  16     2159.93     2046.12     23.35 o 
  -5   3  16     1216.23     1281.76     15.38 o 
  -4   3  16    10928.63    10799.31     59.87 o 
  -3   3  16     8898.10     8961.48     53.03 o 
  -2   3  16      975.88     1096.67     11.76 o 
  -1   3  16     1454.07     1484.23     18.31 o 
   0   3  16     3649.94     3777.70     34.99 o 
   1   3  16     4868.53     4509.82     46.89 o 
   2   3  16     2951.20     2800.20     34.87 o 
   3   3  16      188.30      247.76     11.39 o 
   4   3  16      203.04      173.51     10.92 o 
   5   3  16      730.64      673.26     19.34 o 
   6   3  16      656.28      685.84     24.99 o 
   7   3  16      413.97      447.40     17.92 o 
   8   3  16       30.74       36.60     11.21 o 
   9   3  16        2.99       10.05     10.73 o 
  10   3  16        2.51       18.09     12.40 o 
  11   3  16        2.55        0.00     15.96 o 
 -12   4  16        2.36      -11.70     22.34 o 
 -11   4  16       18.85        4.75     13.91 o 
 -10   4  16      108.39      112.00     14.73 o 
  -9   4  16       52.78       55.10      9.79 o 
  -8   4  16        0.14       -5.05      8.60 o 
  -7   4  16       26.87        6.16      6.13 o 
  -6   4  16      586.76      613.70     14.82 o 
  -5   4  16        5.32        3.70      4.14 o 
  -4   4  16        3.24        7.22      3.79 o 
  -3   4  16       38.08       35.99      3.83 o 
  -2   4  16      108.28       97.34      7.98 o 
  -1   4  16      490.01      471.33     13.19 o 
   0   4  16      656.69      711.09     16.43 o 
   1   4  16       13.75       15.63      5.64 o 
   2   4  16      330.24      354.99     13.24 o 
   3   4  16      581.78      467.17     16.52 o 
   4   4  16        5.86       -4.32      6.33 o 
   5   4  16       22.66       46.45     13.46 o 
   6   4  16       22.37       20.75      8.38 o 
   7   4  16        0.03        7.45     12.77 o 
   8   4  16       77.55       77.97     13.78 o 
   9   4  16       25.45       12.10     11.97 o 
  10   4  16        1.00        1.26     11.97 o 
 -12   5  16       20.99      -12.77     15.96 o 
 -11   5  16        0.12       -6.31      7.60 o 
 -10   5  16       20.89       24.24      8.07 o 
  -9   5  16      103.54       99.98     10.60 o 
  -8   5  16      982.02      990.89     21.49 o 
  -7   5  16      160.87      167.89     10.38 o 
  -6   5  16      999.87     1023.87     20.58 o 
  -5   5  16        1.19        8.75     11.59 o 
  -4   5  16      674.70      634.44     31.25 o 
  -3   5  16     2425.28     2418.94     27.99 o 
  -2   5  16     1577.79     1500.82     30.25 o 
  -1   5  16       52.18       36.28      8.30 o 
   0   5  16      108.18      147.74      9.57 o 
   1   5  16     1763.03     1869.13     29.02 o 
   2   5  16     2352.13     2344.67     55.18 o 
   3   5  16       35.57       21.90      7.32 o 
   4   5  16      222.50      250.13     13.48 o 
   5   5  16      482.19      532.99     25.32 o 
   6   5  16      136.50      157.98     14.67 o 
   7   5  16      152.49      179.19     16.81 o 
   8   5  16       46.55       62.52     13.48 o 
   9   5  16        0.40       11.17     14.36 o 
  10   5  16        8.50       11.70     13.83 o 
 -11   6  16      157.97      188.30     27.66 o 
 -10   6  16      462.85      474.04     21.05 o 
  -9   6  16       21.45       24.02      9.17 o 
  -8   6  16      373.46      375.05     16.94 o 
  -7   6  16      565.29      553.70     38.25 o 
  -6   6  16     2261.34     2134.35     43.21 o 
  -5   6  16        7.57       11.19      8.63 o 
  -4   6  16        4.26        3.12      6.53 o 
  -3   6  16      635.08      565.59     16.69 o 
  -2   6  16      539.18      512.18     13.47 o 
  -1   6  16     3333.18     3337.26     41.66 o 
   0   6  16     2526.30     2484.56     54.27 o 
   1   6  16      287.65      281.72     13.86 o 
   2   6  16      604.58      542.37     17.40 o 
   3   6  16      264.34      258.42     13.27 o 
   4   6  16      834.25      797.01     26.29 o 
   5   6  16       11.20        7.94      7.66 o 
   6   6  16       41.88       10.75     10.45 o 
   7   6  16      115.74      101.14     15.74 o 
   8   6  16      112.51       93.51     26.60 o 
   9   6  16       29.12       62.14     15.41 o 
  10   6  16        0.73        1.06     18.09 o 
 -11   7  16        0.03       -7.45     15.96 o 
 -10   7  16      109.10      106.49     13.86 o 
  -9   7  16       31.61       37.55     11.02 o 
  -8   7  16       32.86       34.58     12.79 o 
  -7   7  16       69.54       94.27     21.28 o 
  -6   7  16       17.61       29.09     10.89 o 
  -5   7  16       21.15       31.10      9.69 o 
  -4   7  16      290.72      308.73     17.57 o 
  -3   7  16       90.22       80.99     13.07 o 
  -2   7  16        2.35       23.38      6.21 o 
  -1   7  16       13.89       23.59      7.32 o 
   0   7  16      267.38      232.01     12.62 o 
   1   7  16      223.26      163.50     11.64 o 
   2   7  16       11.77       18.39      7.66 o 
   3   7  16      114.05      104.06     10.41 o 
   4   7  16        0.14       -2.43      7.59 o 
   5   7  16       64.17       35.38      8.84 o 
   6   7  16        1.74       -2.99     10.13 o 
   7   7  16       34.76       40.34     13.02 o 
   8   7  16       22.60       31.68     13.29 o 
   9   7  16        0.06       -0.77     12.40 o 
 -10   8  16      196.53      181.92     27.66 o 
  -9   8  16        9.04        1.03     10.89 o 
  -8   8  16      206.09      238.07     42.55 o 
  -7   8  16      214.11      167.11     16.55 o 
  -6   8  16      600.08      590.64     47.87 o 
  -5   8  16      909.72     1023.81     31.16 o 
  -4   8  16       28.68       24.39      9.69 o 
  -3   8  16       82.01       74.08     11.64 o 
  -2   8  16        6.73        5.32      7.10 o 
  -1   8  16      895.48      948.53     22.83 o 
   0   8  16      292.35      317.28     14.74 o 
   1   8  16       52.58       61.95      8.99 o 
   2   8  16       37.43       25.43      8.56 o 
   3   8  16      107.11      138.06     11.86 o 
   4   8  16      128.66      156.59     12.68 o 
   5   8  16       10.60        8.11     10.73 o 
   6   8  16        1.47       -9.46     14.36 o 
   7   8  16        7.88        4.79     12.04 o 
   8   8  16       12.02       18.53     13.48 o 
   9   8  16        0.19      -15.96     15.96 o 
  -9   9  16       70.80       63.83     22.34 o 
  -8   9  16      111.12      131.20     24.47 o 
  -7   9  16       32.64       25.40     26.60 o 
  -6   9  16       44.65       31.01     12.40 o 
  -5   9  16      359.41      323.47     19.52 o 
  -4   9  16      267.20      285.21     29.26 o 
  -3   9  16      441.42      501.51     22.93 o 
  -2   9  16        2.03        8.20     10.11 o 
  -1   9  16       16.56        9.01      6.57 o 
   0   9  16      353.79      298.78     18.34 o 
   1   9  16      704.62      650.78     31.92 o 
   2   9  16      282.67      305.28     15.33 o 
   3   9  16       23.60       18.79      8.42 o 
   4   9  16        1.03       -4.79      7.80 o 
   5   9  16       57.23       46.18     31.38 o 
   6   9  16       79.56       54.38     14.23 o 
   7   9  16       11.72       11.38     12.40 o 
   8   9  16        2.99        1.06     18.09 o 
  -8  10  16        1.17      -11.70     14.89 o 
  -7  10  16        2.15       21.97     15.43 o 
  -6  10  16        0.03       -0.75     10.13 o 
  -5  10  16        1.24       -0.81     11.17 o 
  -4  10  16        7.98       11.05      9.69 o 
  -3  10  16       11.36       13.83      9.78 o 
  -2  10  16       18.42       23.86     10.45 o 
  -1  10  16        4.22        7.86      9.69 o 
   0  10  16        0.07       16.25      8.38 o 
   1  10  16        0.01       12.00      8.38 o 
   2  10  16        1.22       -6.84      6.84 o 
   3  10  16       14.72        6.56      7.83 o 
   4  10  16        2.00       11.17     12.04 o 
   5  10  16        1.86       -5.85     12.04 o 
   6  10  16        0.41        5.95     12.72 o 
   7  10  16        6.72        9.57     19.15 o 
  -7  11  16        3.54        3.19     17.02 o 
  -6  11  16       64.96       69.14     14.65 o 
  -5  11  16       71.09       79.35     15.05 o 
  -4  11  16      146.70      164.98     34.04 o 
  -3  11  16      211.87      280.86     19.92 o 
  -2  11  16       10.94       -8.38      8.93 o 
  -1  11  16       20.12       18.64     13.83 o 
   0  11  16       14.02        2.29     10.13 o 
   1  11  16       91.40      106.86     22.34 o 
   2  11  16      157.16      192.61     19.17 o 
   3  11  16        1.36       10.11     12.79 o 
   4  11  16        0.02        7.95     11.97 o 
   5  11  16        8.36       13.83     13.54 o 
   6  11  16       41.14       52.13     23.40 o 
  -5  12  16       34.56       24.47     19.15 o 
  -4  12  16        5.64       36.17     19.15 o 
  -3  12  16       22.15       15.93     12.40 o 
  -2  12  16       31.71       38.95     13.48 o 
  -1  12  16       85.94       85.59     15.41 o 
   0  12  16       62.66       82.52     14.65 o 
   1  12  16        1.01       -1.60     10.53 o 
   2  12  16       42.70       50.49     14.65 o 
   3  12  16       22.14       11.70     19.15 o 
   4  12  16        6.56        0.00     18.09 o 
   5  12  16        0.13       -1.06     20.21 o 
   0  13  16        7.48       -4.26     17.02 o 
   2  13  16        2.40       22.34     19.15 o 
 -12   1  17      157.47      163.24     32.98 o 
 -11   1  17      200.41      195.33     14.72 o 
 -10   1  17        1.75        8.63      7.94 o 
  -9   1  17      725.88      708.87     18.47 o 
  -8   1  17       14.36       -1.24      5.93 o 
  -7   1  17     2455.36     2597.27     31.36 o 
  -6   1  17     1887.61     1852.05     21.58 o 
  -5   1  17       13.55       12.58      3.60 o 
  -4   1  17     1924.59     2029.87     17.12 o 
  -3   1  17     4633.55     4759.84     29.32 o 
  -2   1  17    14133.88    13479.55     66.96 o 
  -1   1  17       15.21       22.34      2.70 o 
   0   1  17      464.89      546.21     34.25 o 
   1   1  17      323.18      287.83     10.06 o 
   2   1  17     3031.60     3044.47     54.59 o 
   3   1  17     2595.88     2552.82     32.55 o 
   4   1  17      590.10      563.87     15.95 o 
   5   1  17        0.27        5.96     10.13 o 
   6   1  17      365.12      364.46     15.79 o 
   7   1  17      933.95     1030.41     24.81 o 
   8   1  17      406.54      409.32     17.52 o 
   9   1  17        0.83       -8.51     14.89 o 
 -12   2  17       13.16       30.09     13.02 o 
 -11   2  17       91.67      129.66     18.59 o 
 -10   2  17      534.85      573.10     20.64 o 
  -9   2  17     2782.01     2568.69     52.53 o 
  -8   2  17      539.54      417.94     13.96 o 
  -7   2  17      350.74      338.99     11.96 o 
  -6   2  17     1108.76     1094.01     19.54 o 
  -5   2  17     4411.66     4506.89     33.06 o 
  -4   2  17     5912.30     5967.69     36.10 o 
  -3   2  17       79.24      138.83      5.37 o 
  -2   2  17      241.09      330.94     13.19 o 
  -1   2  17      661.42      664.56     22.16 o 
   0   2  17    14731.34    14645.95    148.79 o 
   1   2  17     7292.90     7286.17     66.39 o 
   2   2  17      897.74      781.93     22.57 o 
   3   2  17     1015.10     1010.34     19.86 o 
   4   2  17      224.44      215.16     11.85 o 
   5   2  17      345.57      342.62     14.24 o 
   6   2  17        8.63       13.86      7.91 o 
   7   2  17       24.61       35.78      9.36 o 
   8   2  17       16.25       17.80     18.09 o 
   9   2  17       16.99       11.28     11.21 o 
  10   2  17        1.55       15.96     17.02 o 
 -12   3  17        7.16       -5.10     10.89 o 
 -11   3  17       14.33       11.52     13.25 o 
 -10   3  17        0.82        4.68      8.71 o 
  -9   3  17       26.34       16.46     10.15 o 
  -8   3  17      118.38      137.84     11.39 o 
  -7   3  17      133.67      123.82      8.85 o 
  -6   3  17     1933.29     1884.68     20.55 o 
  -5   3  17        0.04       19.36      4.16 o 
  -4   3  17       31.38       40.09      4.16 o 
  -3   3  17      268.13      259.31      8.00 o 
  -2   3  17      722.46      753.83     11.87 o 
  -1   3  17      120.27      119.48      8.60 o 
   0   3  17       13.95       15.95      5.99 o 
   1   3  17       40.53       52.06      6.57 o 
   2   3  17        2.72        8.30      5.41 o 
   3   3  17        4.39        0.86      5.78 o 
   4   3  17      193.13      196.07     11.57 o 
   5   3  17        7.48        3.77      7.16 o 
   6   3  17      103.07      142.75     12.00 o 
   7   3  17       20.39       35.23      9.81 o 
   8   3  17        0.02       -9.38      9.38 o 
   9   3  17        9.16       -2.13     30.85 o 
  10   3  17        0.30       -0.71     18.62 o 
 -12   4  17        0.57       -8.51     15.43 o 
 -11   4  17       41.49       51.41     11.06 o 
 -10   4  17      239.59      245.03     15.79 o 
  -9   4  17      949.88      908.08     20.84 o 
  -8   4  17      552.21      485.85     15.15 o 
  -7   4  17     1181.50     1074.62     20.28 o 
  -6   4  17     2875.61     2738.25     39.62 o 
  -5   4  17     2717.02     2531.99     26.40 o 
  -4   4  17     3514.54     3494.36     36.55 o 
  -3   4  17     2282.94     2360.10     31.02 o 
  -2   4  17        2.54       -3.60      4.10 o 
  -1   4  17      768.01      743.48     20.10 o 
   0   4  17     6129.43     5970.37     59.04 o 
   1   4  17     4985.50     4757.37     75.02 o 
   2   4  17      197.08      198.45     10.95 o 
   3   4  17      117.24      147.56     10.15 o 
   4   4  17      223.76      206.11     12.35 o 
   5   4  17     1874.25     1863.87     39.37 o 
   6   4  17        9.97        6.47      7.76 o 
   7   4  17        1.29        1.60      9.44 o 
   8   4  17      122.04      114.40     15.41 o 
   9   4  17       35.27       55.05     16.49 o 
  10   4  17       15.92       38.50     13.90 o 
 -12   5  17       12.68        6.38     18.09 o 
 -11   5  17        7.53        1.24      9.07 o 
 -10   5  17        1.32       -7.96      7.96 o 
  -9   5  17       52.51       69.58     10.77 o 
  -8   5  17      590.17      624.81     20.67 o 
  -7   5  17     2283.23     2199.41     60.03 o 
  -6   5  17      358.02      390.26     15.33 o 
  -5   5  17     2766.14     2708.71     38.44 o 
  -4   5  17      587.57      508.10     15.71 o 
  -3   5  17      373.58      349.50     11.37 o 
  -2   5  17     2703.77     2635.03     31.48 o 
  -1   5  17      253.62      288.48     12.25 o 
   0   5  17        1.28        5.54      6.57 o 
   1   5  17       75.67       64.27      7.94 o 
   2   5  17     1601.61     1443.36     26.55 o 
   3   5  17      739.82      642.61     17.99 o 
   4   5  17        6.66       -6.53      6.53 o 
   5   5  17      113.42      119.87     17.72 o 
   6   5  17       27.57        2.56      7.46 o 
   7   5  17        4.60       -5.79     10.13 o 
   8   5  17      193.00      191.89     18.33 o 
   9   5  17       61.65       70.86     15.41 o 
  10   5  17        7.27       12.23     12.79 o 
 -11   6  17        2.69        6.38     15.96 o 
 -10   6  17        2.26        8.82      9.72 o 
  -9   6  17       19.10       13.38      8.99 o 
  -8   6  17        3.44       -1.06      8.27 o 
  -7   6  17        0.12       -2.05     12.77 o 
  -6   6  17       46.22       42.96     11.64 o 
  -5   6  17      193.62      222.86     16.06 o 
  -4   6  17      444.09      402.76     15.69 o 
  -3   6  17        1.17        2.10      6.08 o 
  -2   6  17        9.68       -3.73      4.86 o 
  -1   6  17      156.50      163.94     10.63 o 
   0   6  17      150.77      185.51     11.42 o 
   1   6  17      300.16      306.86     15.66 o 
   2   6  17       47.05       81.63      8.99 o 
   3   6  17       21.12       10.82      6.94 o 
   4   6  17        2.87        2.18      8.76 o 
   5   6  17       18.01       32.75      9.08 o 
   6   6  17        1.75       -3.95     12.77 o 
   7   6  17       60.97       66.86     13.90 o 
   8   6  17        6.60       16.96     12.40 o 
   9   6  17        4.12       -8.61     12.40 o 
  10   6  17        1.59       31.92     22.34 o 
 -11   7  17      128.09       91.49     24.47 o 
 -10   7  17       16.27       13.42     10.15 o 
  -9   7  17      157.21      142.01     17.30 o 
  -8   7  17      295.65      269.61     19.92 o 
  -7   7  17      835.19      872.40     29.71 o 
  -6   7  17      505.44      568.22     37.24 o 
  -5   7  17     1224.20     1176.23     38.30 o 
  -4   7  17       65.59       62.20     10.89 o 
  -3   7  17     1542.39     1378.86     27.76 o 
  -2   7  17     3817.96     3776.19     40.77 o 
  -1   7  17      279.05      311.82     13.71 o 
   0   7  17       45.20       41.36      8.28 o 
   1   7  17      212.00      188.05     12.45 o 
   2   7  17     1121.68     1121.26     24.97 o 
   3   7  17      609.15      592.82     20.37 o 
   4   7  17       55.29       32.56      8.74 o 
   5   7  17       12.46       -7.32      7.32 o 
   6   7  17        3.65       -9.50     10.45 o 
   7   7  17        9.95       20.12     12.40 o 
   8   7  17      142.79      127.98     16.81 o 
   9   7  17        0.07       -7.76     11.64 o 
 -10   8  17       43.35       45.75     21.28 o 
  -9   8  17       59.31       42.55     14.29 o 
  -8   8  17       13.64       19.15     12.04 o 
  -7   8  17        1.42       -7.74      9.20 o 
  -6   8  17        0.29       -4.39      8.93 o 
  -5   8  17      214.46      233.43     17.67 o 
  -4   8  17      405.01      377.61     19.92 o 
  -3   8  17        5.81       13.83      9.03 o 
  -2   8  17      117.21       87.36      9.98 o 
  -1   8  17       84.13       73.21     11.24 o 
   0   8  17      646.02      650.24     20.02 o 
   1   8  17      330.02      315.08     21.36 o 
   2   8  17       56.75       51.97      9.61 o 
   3   8  17       17.74        8.13      7.86 o 
   4   8  17        8.48        4.85     12.93 o 
   5   8  17      117.24       87.58     14.65 o 
   6   8  17       59.06       66.31     14.23 o 
   7   8  17        4.45       -1.42     12.40 o 
   8   8  17        0.01       13.74     22.87 o 
   9   8  17        8.63       11.70     20.21 o 
  -9   9  17        1.12       13.83     17.02 o 
  -8   9  17       13.18       -5.94     11.64 o 
  -7   9  17       40.32       45.20     13.15 o 
  -6   9  17       37.85       30.85     12.04 o 
  -5   9  17      203.16      228.01     17.67 o 
  -4   9  17        8.83       17.19     11.70 o 
  -3   9  17        0.53       -8.51      9.03 o 
  -2   9  17      483.07      507.99     22.93 o 
  -1   9  17      162.86      164.69     10.97 o 
   0   9  17       11.94        6.92      8.15 o 
   1   9  17        3.68        3.85      7.76 o 
   2   9  17       19.31       25.14     13.63 o 
   3   9  17       54.17       74.55     10.57 o 
   4   9  17        0.43       -3.44      7.48 o 
   5   9  17        7.50        4.79     11.28 o 
   6   9  17        8.95        2.09     11.64 o 
   7   9  17        0.37       18.33     13.15 o 
   8   9  17        7.84        7.45     20.21 o 
  -8  10  17        0.26      -14.89     15.96 o 
  -7  10  17        4.35        2.13     12.04 o 
  -6  10  17        2.19       -0.42     10.45 o 
  -5  10  17      222.24      242.60     19.17 o 
  -4  10  17      469.76      518.12     24.82 o 
  -3  10  17        0.51       14.26     10.13 o 
  -2  10  17       62.97       60.93     12.40 o 
  -1  10  17        2.53       -1.60     10.11 o 
   0  10  17      474.52      492.65     19.04 o 
   1  10  17      141.64      175.86     13.71 o 
   2  10  17        1.10        3.06      8.38 o 
   3  10  17       21.93       14.69      9.23 o 
   4  10  17       19.07       14.52     11.70 o 
   5  10  17      120.58      111.49     16.50 o 
   6  10  17       46.06       46.97     27.66 o 
   7  10  17        0.89       38.30     22.34 o 
  -7  11  17       16.12       42.55     20.21 o 
  -6  11  17       15.98       12.77     15.96 o 
  -5  11  17        8.47       23.57     11.97 o 
  -4  11  17        1.95       -8.51      9.78 o 
  -3  11  17       58.07       67.02     14.36 o 
  -2  11  17       74.46       77.18     15.96 o 
  -1  11  17       18.17       25.53     11.21 o 
   0  11  17        1.97        1.06     10.53 o 
   1  11  17       17.12       22.61     12.77 o 
   2  11  17       48.56       47.34     13.54 o 
   3  11  17       33.88       35.90     13.15 o 
   4  11  17        1.85       -4.51     12.40 o 
   5  11  17        0.01       18.09     19.15 o 
   6  11  17        0.86      -10.64     18.09 o 
  -6  12  17        3.26      -15.96     17.02 o 
  -5  12  17       21.02        1.06     15.96 o 
  -4  12  17      108.98      112.77     23.40 o 
  -3  12  17       12.87       12.70     11.70 o 
  -2  12  17        2.19       -5.20      9.97 o 
  -1  12  17        4.68       19.96     12.40 o 
   0  12  17       12.81       30.72     13.30 o 
   1  12  17        6.57        9.02     10.02 o 
   2  12  17        7.15        1.65     11.64 o 
   3  12  17        1.80        0.00     17.02 o 
   4  12  17       10.46       12.77     20.21 o 
  -1  13  17       14.36       38.30     20.21 o 
   0  13  17       10.45       -2.13     17.02 o 
   2  13  17       19.13        5.32     18.09 o 
 -12   0  18      163.51      169.15     27.66 o 
 -11   0  18        7.66       46.81     18.09 o 
 -10   0  18       52.92       77.60     13.15 o 
  -9   0  18      750.83      751.48     30.85 o 
  -8   0  18     4047.28     3947.33    100.00 o 
  -7   0  18     1504.64     1470.80     35.11 o 
  -6   0  18      383.92      347.56     16.16 o 
  -5   0  18       59.00       67.03      6.94 o 
  -4   0  18     5588.08     5544.05     52.73 o 
  -3   0  18     9141.23     8950.53     63.22 o 
  -2   0  18      429.71      449.11     11.04 o 
  -1   0  18     1493.14     1745.87     29.57 o 
   0   0  18      384.18      452.88     15.43 o 
   1   0  18    12612.90    12283.42    118.88 o 
   2   0  18     6253.37     5847.18    185.11 o 
   3   0  18      702.23      561.72     28.72 o 
   4   0  18       41.10       60.64     15.96 o 
   5   0  18      127.92      136.17     19.15 o 
   6   0  18     2039.68     1971.33     59.58 o 
   7   0  18     1152.89     1062.80     45.75 o 
   8   0  18       40.67       12.77     17.02 o 
 -12   1  18        0.48        3.19     17.02 o 
 -11   1  18       13.25       23.07      9.41 o 
 -10   1  18      182.20      192.43     13.71 o 
  -9   1  18      232.71      223.17     12.09 o 
  -8   1  18        9.48        0.40      7.52 o 
  -7   1  18      116.23      139.65      8.76 o 
  -6   1  18     1178.52     1175.79     27.21 o 
  -5   1  18     1807.14     1774.72     18.32 o 
  -4   1  18       21.05       21.97      3.08 o 
  -3   1  18        0.13        1.37      2.26 o 
  -2   1  18      786.71      780.28     25.86 o 
  -1   1  18     3547.77     3492.91     28.29 o 
   0   1  18     3400.12     3513.04     37.41 o 
   1   1  18      355.61      397.48     21.22 o 
   2   1  18       45.74       49.97      6.42 o 
   3   1  18      353.44      292.00     15.43 o 
   4   1  18      328.92      314.61     12.84 o 
   5   1  18       12.85       -4.13      7.16 o 
   6   1  18       83.91       71.01      9.86 o 
   7   1  18        9.06       -0.85     12.77 o 
   8   1  18        1.11       -2.98     11.21 o 
   9   1  18       10.50        8.51     17.02 o 
 -12   2  18       39.33       29.73     12.27 o 
 -11   2  18        3.35       25.79     10.09 o 
 -10   2  18       10.26       13.00      8.56 o 
  -9   2  18      124.42      145.87     16.08 o 
  -8   2  18      171.20      180.24     11.36 o 
  -7   2  18      278.14      291.39     11.64 o 
  -6   2  18       14.01        8.31      4.42 o 
  -5   2  18        7.55       17.35      3.80 o 
  -4   2  18     1819.57     1811.11     16.41 o 
  -3   2  18    11334.66    11803.21     74.86 o 
  -2   2  18      132.14      128.58      5.81 o 
  -1   2  18      686.62      701.25     12.46 o 
   0   2  18       91.68       81.29     12.23 o 
   1   2  18     2036.22     2079.06     47.46 o 
   2   2  18     1550.41     1530.75     24.79 o 
   3   2  18      371.73      339.63     12.84 o 
   4   2  18      208.82      187.59     13.96 o 
   5   2  18      122.32      139.20     10.77 o 
   6   2  18      767.51      817.00     21.62 o 
   7   2  18      167.14      170.26     13.24 o 
   8   2  18        2.01      -10.97     16.49 o 
   9   2  18        1.32      -13.83     13.83 o 
 -12   3  18        2.54      -10.45     10.45 o 
 -11   3  18      181.08      195.98     15.14 o 
 -10   3  18      897.76      822.55     25.12 o 
  -9   3  18       96.43       87.63     10.48 o 
  -8   3  18      177.87      167.77     15.22 o 
  -7   3  18     1102.00     1092.00     18.03 o 
  -6   3  18     4383.26     4440.13     34.99 o 
  -5   3  18    11602.97    11307.25     67.33 o 
  -4   3  18        1.21       -1.48      3.69 o 
  -3   3  18       46.01       50.32      4.90 o 
  -2   3  18     3208.83     3032.97     30.01 o 
  -1   3  18    11668.21    11271.25     99.04 o 
   0   3  18     6650.65     6634.81     62.83 o 
   1   3  18      152.47      127.93     12.47 o 
   2   3  18       18.13       21.42      6.26 o 
   3   3  18     1006.98     1032.36     21.72 o 
   4   3  18     1136.52     1177.66     23.84 o 
   5   3  18       72.00       60.46      9.17 o 
   6   3  18      170.73      160.94     20.24 o 
   7   3  18        1.90        4.20      7.94 o 
   8   3  18        2.88       12.87     11.17 o 
   9   3  18      173.15      179.31     26.60 o 
  10   3  18        0.03       -8.51     17.02 o 
 -12   4  18        0.43       -7.45     15.96 o 
 -11   4  18        0.12        1.95     10.99 o 
 -10   4  18      102.04       96.19     10.11 o 
  -9   4  18      171.67      186.32     13.68 o 
  -8   4  18      205.01      226.45     14.10 o 
  -7   4  18        2.59       24.52      8.17 o 
  -6   4  18        4.63       17.75      6.88 o 
  -5   4  18      233.49      242.60     10.46 o 
  -4   4  18       57.11       33.87      5.40 o 
  -3   4  18       26.39       20.90      5.37 o 
  -2   4  18      116.46      103.76      6.98 o 
  -1   4  18       17.94       10.97      5.64 o 
   0   4  18       74.56       49.70      9.21 o 
   1   4  18      394.18      314.74     13.25 o 
   2   4  18      108.28       89.36     10.78 o 
   3   4  18        1.62        4.58      6.53 o 
   4   4  18        1.68        3.94      7.04 o 
   5   4  18        4.07        4.04      7.50 o 
   6   4  18        0.54       -0.71      7.37 o 
   7   4  18       13.12        2.72      9.97 o 
   8   4  18      128.98      103.79     20.75 o 
   9   4  18       20.15       27.90     13.29 o 
  10   4  18        0.59       14.77     12.40 o 
 -11   5  18       91.29       72.86     13.92 o 
 -10   5  18      299.22      278.32     17.18 o 
  -9   5  18       45.06       54.27      9.95 o 
  -8   5  18       29.06       58.36     10.02 o 
  -7   5  18      369.20      347.12     15.71 o 
  -6   5  18      806.71      730.13     25.00 o 
  -5   5  18      556.63      583.71     18.17 o 
  -4   5  18     1104.13     1053.55     22.67 o 
  -3   5  18      190.47      163.42      8.61 o 
  -2   5  18       11.72        8.79      5.03 o 
  -1   5  18     3406.19     3311.81     40.80 o 
   0   5  18     1591.02     1604.73     27.14 o 
   1   5  18        2.46       -0.81      8.59 o 
   2   5  18       48.47       53.86      8.93 o 
   3   5  18      167.35      196.84     12.07 o 
   4   5  18      110.60      156.07     11.83 o 
   5   5  18       24.08       33.55      8.56 o 
   6   5  18        0.11       -6.63      6.63 o 
   7   5  18       32.13       40.57     14.89 o 
   8   5  18        7.11       -4.40     11.21 o 
   9   5  18      100.51      111.35     16.91 o 
  10   5  18       10.43       16.55     13.48 o 
 -11   6  18       11.50      -15.96     15.96 o 
 -10   6  18       23.68       18.22     10.22 o 
  -9   6  18      483.51      502.84     20.06 o 
  -8   6  18      920.25      969.28     25.56 o 
  -7   6  18      665.34      661.20     32.45 o 
  -6   6  18       25.61       10.11     10.53 o 
  -5   6  18     2214.55     2175.56    119.68 o 
  -4   6  18       91.15       77.93      9.17 o 
  -3   6  18     3732.70     3699.55     46.57 o 
  -2   6  18      429.23      449.44     13.22 o 
  -1   6  18      241.54      245.87     12.35 o 
   0   6  18        3.14        4.09      6.48 o 
   1   6  18     3246.44     3045.77     41.30 o 
   2   6  18     2179.89     2127.31     44.23 o 
   3   6  18       93.77       99.71     10.60 o 
   4   6  18        0.51       -6.94      6.94 o 
   5   6  18      135.38      115.50     11.02 o 
   6   6  18      304.81      310.58     27.13 o 
   7   6  18        0.74       -0.71      9.97 o 
   8   6  18       52.44       67.50     15.96 o 
   9   6  18       37.17       36.70     15.96 o 
  10   6  18        6.85        2.13     20.21 o 
 -10   7  18        3.76        5.85     10.99 o 
  -9   7  18        1.48       13.33     16.49 o 
  -8   7  18        0.16       -4.18     13.30 o 
  -7   7  18        2.80       -2.13      9.78 o 
  -6   7  18      106.93      111.45     15.43 o 
  -5   7  18      201.92      257.29     18.01 o 
  -4   7  18       15.78       15.45      9.38 o 
  -3   7  18        5.35        4.96      7.19 o 
  -2   7  18       10.52        6.54      6.06 o 
  -1   7  18      102.26       70.39      9.21 o 
   0   7  18       21.10       24.20      7.94 o 
   1   7  18       37.87       24.11      7.98 o 
   2   7  18       75.64       89.85     12.15 o 
   3   7  18       25.07       15.53      8.13 o 
   4   7  18        0.11       -2.73      7.46 o 
   5   7  18       29.96       20.90      8.42 o 
   6   7  18        4.26       10.64     11.21 o 
   7   7  18       31.29       51.60     14.29 o 
   8   7  18        0.69      -11.64     11.64 o 
   9   7  18        0.26       29.79     22.34 o 
 -10   8  18        6.09       10.64     17.02 o 
  -9   8  18       59.17       63.54     14.65 o 
  -8   8  18      502.98      540.98     26.70 o 
  -7   8  18      174.55      164.35     39.89 o 
  -6   8  18       89.76       99.27     14.23 o 
  -5   8  18       56.68       48.35     10.89 o 
  -4   8  18      355.21      346.10     19.39 o 
  -3   8  18      801.10      835.85     23.10 o 
  -2   8  18       68.91       76.63      9.61 o 
  -1   8  18      103.46      122.58     11.02 o 
   0   8  18      251.94      253.70     14.30 o 
   1   8  18      856.66      836.11     30.11 o 
   2   8  18      515.67      556.12     19.04 o 
   3   8  18       32.88       29.84      9.79 o 
   4   8  18        3.02       -8.51      8.51 o 
   5   8  18        0.21       18.67     14.89 o 
   6   8  18       66.44       98.21     16.06 o 
   7   8  18       10.75       32.69     13.90 o 
   8   8  18       10.05        3.51     12.40 o 
  -9   9  18       37.01       41.49     22.34 o 
  -8   9  18      122.27      132.26     19.68 o 
  -7   9  18        2.48       17.02     12.04 o 
  -6   9  18      181.96      183.96     23.40 o 
  -5   9  18      267.96      276.22     28.72 o 
  -4   9  18        0.84       12.23     10.53 o 
  -3   9  18      117.42       98.76     13.15 o 
  -2   9  18      162.25      161.26     15.05 o 
  -1   9  18      506.88      517.40     16.43 o 
   0   9  18      233.50      262.19     16.41 o 
   1   9  18       19.30       26.95      9.21 o 
   2   9  18        3.34        4.45      7.94 o 
   3   9  18       94.24       94.21     17.19 o 
   4   9  18       71.83       62.86     16.03 o 
   5   9  18       44.22       24.00     17.55 o 
   6   9  18        0.24       -1.06     14.89 o 
   7   9  18       11.05      -13.30     13.30 o 
   8   9  18        2.24       17.02     21.28 o 
  -8  10  18        6.42       -8.51     17.02 o 
  -7  10  18       15.14       34.04     14.29 o 
  -6  10  18       29.84       39.89     12.79 o 
  -5  10  18        0.50       -8.64      9.38 o 
  -4  10  18       10.98        8.51     10.53 o 
  -3  10  18        6.15       -0.53      9.03 o 
  -2  10  18        5.63       12.77     10.53 o 
  -1  10  18       17.57       22.05     10.89 o 
   0  10  18      119.34      121.85     12.45 o 
   1  10  18       21.24        8.60      8.28 o 
   2  10  18        1.48       -5.99      8.12 o 
   3  10  18        3.25       -0.05     10.80 o 
   4  10  18        2.56      -14.53     20.21 o 
   5  10  18       18.10       20.18     13.90 o 
   6  10  18        1.42        1.52     13.02 o 
   7  10  18        0.33        7.45     19.15 o 
  -7  11  18       11.88        6.38     19.15 o 
  -6  11  18       36.24       59.58     20.21 o 
  -5  11  18       84.75      100.40     25.53 o 
  -4  11  18        1.53        4.70     10.89 o 
  -3  11  18       12.42        5.85     10.53 o 
  -2  11  18       28.63        6.86     14.89 o 
  -1  11  18       82.43      108.96     32.45 o 
   0  11  18       36.78       56.63     13.83 o 
   1  11  18        1.68       -4.17      9.69 o 
   2  11  18        0.00       -1.06     10.89 o 
   3  11  18       37.10       51.61     22.87 o 
   4  11  18       26.73       17.81     13.15 o 
   5  11  18       15.88       12.77     21.28 o 
  -5  12  18       18.90      -14.89     14.89 o 
  -4  12  18       37.65       34.04     20.21 o 
  -3  12  18       95.12      119.15     24.47 o 
  -2  12  18        3.09       12.94     11.64 o 
  -1  12  18        0.02        8.00     15.96 o 
   0  12  18        0.30        6.59     11.50 o 
   1  12  18       89.28      101.58     30.21 o 
   2  12  18       78.48       70.21     22.34 o 
   3  12  18        2.98      -15.96     17.02 o 
   4  12  18       11.93       -8.51     18.09 o 
  -2  13  18        2.69      -15.96     17.02 o 
  -1  13  18       12.35        2.13     18.09 o 
   0  13  18        7.74      -15.96     15.96 o 
 -12   1  19        9.99       36.20     18.62 o 
 -11   1  19       10.86        7.35      8.99 o 
 -10   1  19      427.00      429.02     15.94 o 
  -9   1  19     1151.86     1153.71     23.25 o 
  -8   1  19     1078.93      964.52     20.20 o 
  -7   1  19       20.69       32.24      6.30 o 
  -6   1  19       19.19       43.01      5.41 o 
  -5   1  19     6053.80     6011.70     41.20 o 
  -4   1  19     8789.83     8863.82     49.51 o 
  -3   1  19      731.06      655.54     11.65 o 
  -2   1  19        0.20       13.34      3.58 o 
  -1   1  19      933.45     1017.16     16.82 o 
   0   1  19     2939.98     2931.39     33.76 o 
   1   1  19     6922.29     6715.06     62.28 o 
   2   1  19     1161.24     1124.89     20.12 o 
   3   1  19       65.77       88.44      8.12 o 
   4   1  19      636.47      670.70     24.04 o 
   5   1  19      396.14      388.31     20.27 o 
   6   1  19      150.67      130.12     15.74 o 
   7   1  19        2.03       -2.57     11.50 o 
   8   1  19        7.18       12.77     13.83 o 
   9   1  19        2.50        2.13     15.96 o 
 -12   2  19       93.83      102.08     16.16 o 
 -11   2  19      341.36      351.06     26.83 o 
 -10   2  19       30.39       35.39      9.33 o 
  -9   2  19       14.48       27.55      7.06 o 
  -8   2  19      959.26      946.04     20.18 o 
  -7   2  19     2809.87     2749.39     40.38 o 
  -6   2  19     2650.28     2775.61     25.49 o 
  -5   2  19       95.83      117.30      5.91 o 
  -4   2  19       94.47      111.06      5.53 o 
  -3   2  19     1899.21     1919.88     20.74 o 
  -2   2  19     9342.79     9290.53     61.31 o 
  -1   2  19     2557.66     2492.38     27.57 o 
   0   2  19      551.74      483.33     10.99 o 
   1   2  19      252.55      276.66     16.04 o 
   2   2  19     1154.14     1124.08     21.29 o 
   3   2  19     2614.80     2509.35     34.25 o 
   4   2  19      256.83      209.89     11.73 o 
   5   2  19        2.88       -3.99      8.59 o 
   6   2  19       19.04       20.25      8.28 o 
   7   2  19      324.16      346.43     21.78 o 
   8   2  19      110.45      126.68     23.40 o 
   9   2  19       44.76       19.15     17.02 o 
 -12   3  19       38.61       63.83     21.28 o 
 -11   3  19       43.57       38.83     13.48 o 
 -10   3  19       24.88       16.47     17.02 o 
  -9   3  19      134.90      132.74     11.73 o 
  -8   3  19       13.92       15.43     10.53 o 
  -7   3  19      603.69      555.69     15.21 o 
  -6   3  19      284.93      293.94     10.37 o 
  -5   3  19      125.82      133.03      7.37 o 
  -4   3  19      452.69      464.64     11.03 o 
  -3   3  19       63.86       66.96      5.26 o 
  -2   3  19       29.80       46.57      4.74 o 
  -1   3  19        0.01        7.37      7.04 o 
   0   3  19      402.63      436.97     18.74 o 
   1   3  19        5.01        2.57      5.15 o 
   2   3  19        2.39       14.49      6.26 o 
   3   3  19      158.58      163.49     10.77 o 
   4   3  19      104.03       96.39      9.86 o 
   5   3  19      136.26      136.48     11.21 o 
   6   3  19       83.02      110.29     11.39 o 
   7   3  19       25.28       19.50      8.99 o 
   8   3  19       60.95       46.65     12.53 o 
   9   3  19        0.13       14.89     18.09 o 
  10   3  19        0.11      -15.96     15.96 o 
 -12   4  19      186.97      260.65     32.98 o 
 -11   4  19      237.63      249.82     17.20 o 
 -10   4  19       37.95       34.97     14.07 o 
  -9   4  19        6.76        3.96      7.46 o 
  -8   4  19      296.93      274.30     14.66 o 
  -7   4  19     4261.97     4138.20     53.46 o 
  -6   4  19     2983.63     3062.84     36.05 o 
  -5   4  19       69.04       68.35      7.11 o 
  -4   4  19     4166.44     3981.93     67.98 o 
  -3   4  19       76.96       62.43      6.44 o 
  -2   4  19     9003.83     8834.22     69.28 o 
  -1   4  19     2775.01     2838.05     36.39 o 
   0   4  19       54.45       52.95     11.23 o 
   1   4  19       88.40       99.51      8.91 o 
   2   4  19     1762.93     1857.86     46.56 o 
   3   4  19     2416.04     2544.44     36.91 o 
   4   4  19      162.93      159.86     11.57 o 
   5   4  19       74.93       72.86      9.95 o 
   6   4  19       48.94       29.86      8.99 o 
   7   4  19      102.73      113.69     14.54 o 
   8   4  19        1.94       23.78     15.96 o 
   9   4  19      126.66      160.92     18.42 o 
  10   4  19       10.10       27.66     19.15 o 
 -11   5  19        0.64       -4.26     11.70 o 
 -10   5  19       54.15       44.01     10.84 o 
  -9   5  19      350.18      343.35     16.94 o 
  -8   5  19      423.15      447.39     17.94 o 
  -7   5  19        0.29       -6.95      7.15 o 
  -6   5  19      492.17      489.07     22.11 o 
  -5   5  19      487.53      420.40     16.14 o 
  -4   5  19      672.90      583.57     19.94 o 
  -3   5  19       17.27        4.52      5.08 o 
  -2   5  19       38.92       43.23      6.27 o 
  -1   5  19      234.25      200.79     11.39 o 
   0   5  19     3394.17     3214.14     53.86 o 
   1   5  19     2118.56     1973.93     31.22 o 
   2   5  19      286.08      235.82     12.81 o 
   3   5  19       56.73       70.75     10.91 o 
   4   5  19      158.66      159.28     13.36 o 
   5   5  19      194.75      174.06     12.16 o 
   6   5  19       76.96       80.19     12.19 o 
   7   5  19        0.09       12.44     10.89 o 
   8   5  19       45.48       34.46     13.48 o 
   9   5  19       17.83       21.37     12.53 o 
  10   5  19       19.96       -8.51     17.02 o 
 -11   6  19       19.43       30.85     20.21 o 
 -10   6  19        6.15       10.54      9.47 o 
  -9   6  19        4.87       -4.75      8.45 o 
  -8   6  19        0.30       -8.36     12.77 o 
  -7   6  19       21.58       15.60     10.13 o 
  -6   6  19       48.84       76.60     13.15 o 
  -5   6  19       71.42       96.85     10.41 o 
  -4   6  19      698.85      681.35     26.47 o 
  -3   6  19       95.30      116.59     10.41 o 
  -2   6  19      692.72      681.84     16.15 o 
  -1   6  19        1.28        8.44      6.53 o 
   0   6  19        0.25       -3.59      6.33 o 
   1   6  19       88.47      101.20     10.41 o 
   2   6  19       12.83       27.87      7.94 o 
   3   6  19       97.06      157.26     11.86 o 
   4   6  19        0.05       -6.70      6.70 o 
   5   6  19        3.46        8.81      7.86 o 
   6   6  19       43.46       58.98     13.02 o 
   7   6  19        3.74        5.69     10.89 o 
   8   6  19        4.90       21.25     13.78 o 
   9   6  19       27.64       39.70     14.23 o 
 -10   7  19       85.12       78.73     22.34 o 
  -9   7  19      330.15      374.48     23.62 o 
  -8   7  19      125.64      118.45     16.16 o 
  -7   7  19        7.62       13.24     10.89 o 
  -6   7  19        5.85        1.53     13.83 o 
  -5   7  19      554.29      541.87     36.70 o 
  -4   7  19     1233.71     1194.09     26.73 o 
  -3   7  19      425.09      444.20     16.74 o 
  -2   7  19      166.81      210.70     17.04 o 
  -1   7  19       46.39       38.15     10.82 o 
   0   7  19     1227.16     1262.50     26.32 o 
   1   7  19     1285.90     1263.55     26.79 o 
   2   7  19      287.76      285.94     14.74 o 
   3   7  19       49.37       67.36      9.98 o 
   4   7  19      198.63      200.21     13.66 o 
   5   7  19      200.13      205.81     22.96 o 
   6   7  19       75.64       56.82     13.90 o 
   7   7  19        1.28       11.35     12.40 o 
   8   7  19        6.72       17.91     26.60 o 
   9   7  19        1.42      -14.89     18.09 o 
 -10   8  19        0.03       29.79     21.28 o 
  -9   8  19       16.31        1.60     12.79 o 
  -8   8  19      183.55      188.48     19.17 o 
  -7   8  19      176.42      194.15     18.76 o 
  -6   8  19      544.95      626.06     26.30 o 
  -5   8  19      140.09      163.37     20.21 o 
  -4   8  19        7.97       10.31     11.17 o 
  -3   8  19      401.81      376.18     16.76 o 
  -2   8  19      706.68      613.78     20.33 o 
  -1   8  19       60.10       73.18      8.59 o 
   0   8  19       30.42       16.76      8.38 o 
   1   8  19       67.59       77.11     10.44 o 
   2   8  19      126.91      105.39     11.25 o 
   3   8  19       68.81       39.08      9.79 o 
   4   8  19       15.56        7.50      8.01 o 
   5   8  19        0.10        4.32     11.64 o 
   6   8  19       10.86      -10.13     10.89 o 
   7   8  19       25.03       30.31     13.78 o 
   8   8  19        2.07       22.34     20.21 o 
  -9   9  19       35.78       -2.13     17.02 o 
  -8   9  19       30.93       26.74     14.36 o 
  -7   9  19        7.06        5.32     11.28 o 
  -6   9  19        7.33        6.55      9.69 o 
  -5   9  19        7.74       13.30     10.53 o 
  -4   9  19      140.95      146.73     15.41 o 
  -3   9  19        1.09        7.28      9.69 o 
  -2   9  19      229.82      238.34     14.72 o 
  -1   9  19       57.07       57.60      8.64 o 
   0   9  19       61.28       88.31      9.55 o 
   1   9  19      104.72      124.44     14.05 o 
   2   9  19        8.55       10.08      8.38 o 
   3   9  19       12.34       16.97      9.23 o 
   4   9  19        3.15       -3.01      7.97 o 
   5   9  19        1.44        2.99     11.97 o 
   6   9  19        2.68       -7.98     12.23 o 
   7   9  19        0.77       17.02     19.15 o 
  -8  10  19      143.19      154.26     26.60 o 
  -7  10  19      211.30      253.20     30.85 o 
  -6  10  19      120.72      135.41     17.30 o 
  -5  10  19        5.91       12.13     11.21 o 
  -4  10  19        4.08       -6.92      9.78 o 
  -3  10  19      326.07      294.27     20.31 o 
  -2  10  19      452.03      492.14     24.04 o 
  -1  10  19      136.84      132.43     37.77 o 
   0  10  19        0.54       -9.73      9.73 o 
   1  10  19        5.15       16.23      8.99 o 
   2  10  19      101.31      111.40     12.66 o 
   3  10  19      157.75      186.81     15.14 o 
   4  10  19       11.16       20.63     13.83 o 
   5  10  19        5.98       21.81     13.54 o 
   6  10  19        2.61        7.45     20.21 o 
  -7  11  19        3.44       -6.38     18.09 o 
  -6  11  19       26.93       39.36     20.21 o 
  -5  11  19       64.03       71.31     14.99 o 
  -4  11  19       94.68       99.63     18.09 o 
  -3  11  19        6.89        9.22     13.30 o 
  -2  11  19        8.91       15.96     11.28 o 
  -1  11  19       18.72       -7.45      9.78 o 
   0  11  19        3.90      -10.64     14.89 o 
   1  11  19       24.38       11.02     11.70 o 
   2  11  19       12.39        8.70      9.61 o 
   3  11  19        0.89       -7.36      8.91 o 
   4  11  19       34.07       32.79     14.65 o 
   5  11  19        6.13      -18.09     18.09 o 
  -5  12  19        0.23      -15.96     15.96 o 
  -4  12  19        8.73       28.72     19.15 o 
  -3  12  19        8.32       19.15     18.09 o 
  -2  12  19      133.81      153.20     26.60 o 
  -1  12  19        7.94        2.19     12.40 o 
   0  12  19        8.31       -1.06     14.89 o 
   1  12  19       20.09        6.38     18.09 o 
   2  12  19        0.96       -4.26     18.09 o 
   3  12  19        6.00       -7.45     17.02 o 
  -1  13  19        8.48       38.30     20.21 o 
 -12   0  20      149.91      188.30     27.66 o 
 -11   0  20      159.55      169.11     17.67 o 
 -10   0  20      479.46      498.81     38.83 o 
  -9   0  20      434.55      445.80     21.82 o 
  -8   0  20      614.93      535.67     24.47 o 
  -7   0  20     1248.37     1143.16     29.31 o 
  -6   0  20     5194.51     5230.37    111.17 o 
  -5   0  20     5201.88     5227.94     52.92 o 
  -4   0  20     1955.51     1879.84     21.93 o 
  -3   0  20       13.79       12.07      4.51 o 
  -2   0  20     9091.82     9037.49     96.82 o 
  -1   0  20    14766.84    14732.93    241.50 o 
   0   0  20     2843.36     2713.91     63.83 o 
   1   0  20     2348.07     2005.38     54.26 o 
   2   0  20       72.31       61.70     14.89 o 
   3   0  20      533.43      570.23     32.98 o 
   4   0  20     2367.20     2414.96     64.90 o 
   5   0  20      197.90      144.68     21.28 o 
   6   0  20       26.57       -6.38     13.83 o 
   7   0  20       11.65      -13.83     13.83 o 
   8   0  20       76.64       78.73     21.28 o 
   9   0  20        7.92       -1.06     18.09 o 
 -12   1  20       17.73        8.51     12.79 o 
 -11   1  20        9.27       17.74     11.37 o 
 -10   1  20        3.27       10.96      7.00 o 
  -9   1  20       84.57      122.36      9.83 o 
  -8   1  20     1416.19     1336.48     23.77 o 
  -7   1  20      695.52      684.37     20.27 o 
  -6   1  20       11.72       14.35      5.05 o 
  -5   1  20      228.67      224.02      7.61 o 
  -4   1  20      348.26      355.25      8.45 o 
  -3   1  20     1404.08     1368.67     17.26 o 
  -2   1  20       63.16       78.90      5.15 o 
  -1   1  20      751.85      720.87     14.11 o 
   0   1  20      188.39      249.49      9.63 o 
   1   1  20     1110.81     1130.61     76.07 o 
   2   1  20      694.11      646.86     26.60 o 
   3   1  20      124.24       95.68     12.40 o 
   4   1  20       68.70       62.15     15.43 o 
   5   1  20       26.24       29.31     15.96 o 
   6   1  20       45.50       52.59     13.15 o 
   7   1  20       27.97       42.07     13.15 o 
   8   1  20        8.50       -8.91     10.73 o 
   9   1  20        5.84       -9.57     15.96 o 
 -12   2  20      137.55      169.15     27.66 o 
 -11   2  20      165.17      164.32     18.33 o 
 -10   2  20      334.84      329.66     18.59 o 
  -9   2  20      188.59      165.61     12.87 o 
  -8   2  20       34.41       39.16      8.91 o 
  -7   2  20       80.42       78.05      9.33 o 
  -6   2  20     1291.51     1298.10     20.76 o 
  -5   2  20     2275.69     2263.79     24.43 o 
  -4   2  20      218.78      197.48      7.65 o 
  -3   2  20       11.10       23.34      4.22 o 
  -2   2  20     2109.93     2079.59     21.80 o 
  -1   2  20     4661.29     4866.61     59.42 o 
   0   2  20      263.87      279.19      9.10 o 
   1   2  20       25.13       29.86      6.42 o 
   2   2  20      208.89      213.99     11.08 o 
   3   2  20      311.64      333.39     21.97 o 
   4   2  20      280.76      292.62     18.05 o 
   5   2  20        7.93       -0.26      9.38 o 
   6   2  20       52.09       55.27     12.72 o 
   7   2  20        2.52        5.25     10.89 o 
   8   2  20       69.10       47.46     13.48 o 
   9   2  20        3.62        6.38     17.02 o 
 -12   3  20      134.36      121.28     25.53 o 
 -11   3  20       56.78       86.38     15.05 o 
 -10   3  20        7.95       -8.43      8.43 o 
  -9   3  20      732.73      756.94     28.59 o 
  -8   3  20     3084.98     2933.26     44.59 o 
  -7   3  20     1577.32     1547.18     54.36 o 
  -6   3  20     1377.11     1326.56     19.42 o 
  -5   3  20      531.84      502.73     11.82 o 
  -4   3  20     5413.15     5206.01     41.49 o 
  -3   3  20     2743.51     2870.02     27.21 o 
  -2   3  20     2534.66     2533.76     28.86 o 
  -1   3  20      549.56      476.83     17.10 o 
   0   3  20       31.57       61.09     10.14 o 
   1   3  20     2114.11     2201.38     31.42 o 
   2   3  20     4100.24     3965.85     65.50 o 
   3   3  20     1413.30     1262.41     37.02 o 
   4   3  20      407.74      405.38     15.89 o 
   5   3  20       10.68       -0.47      7.34 o 
   6   3  20      387.03      430.57     35.18 o 
   7   3  20      171.93      201.64     18.05 o 
   8   3  20        2.13       -8.51     14.89 o 
   9   3  20       44.50       51.07     20.21 o 
  10   3  20        4.85        1.06     18.09 o 
 -11   4  20        0.20       -0.43      9.41 o 
 -10   4  20        2.12      -10.00     10.00 o 
  -9   4  20       21.27        1.79      8.12 o 
  -8   4  20      147.14      141.08     12.04 o 
  -7   4  20        2.09       14.98      7.56 o 
  -6   4  20      133.17      129.33      9.98 o 
  -5   4  20      638.78      649.68     42.55 o 
  -4   4  20      165.51      195.88     11.39 o 
  -3   4  20     1054.31     1051.02     20.44 o 
  -2   4  20      322.34      328.19     13.36 o 
  -1   4  20      460.09      437.42     14.17 o 
   0   4  20      229.49      209.71     11.39 o 
   1   4  20      163.08      125.79      9.86 o 
   2   4  20        0.13        4.04      8.83 o 
   3   4  20       34.98       43.35      8.28 o 
   4   4  20      128.24       89.04     10.61 o 
   5   4  20       12.66       -6.35      7.52 o 
   6   4  20        0.03       -7.32      7.32 o 
   7   4  20       11.76        4.02      8.56 o 
   8   4  20        1.25      -13.83     17.02 o 
   9   4  20        0.49       17.02     18.09 o 
  10   4  20        9.89       29.79     22.34 o 
 -11   5  20        0.30        8.51     18.09 o 
 -10   5  20        0.02       -0.28     16.36 o 
  -9   5  20      211.44      233.31     15.33 o 
  -8   5  20      614.02      547.52     20.02 o 
  -7   5  20      265.45      246.92     18.42 o 
  -6   5  20       41.21       33.26     13.83 o 
  -5   5  20        1.28       -6.04      6.04 o 
  -4   5  20     2626.14     2520.91     37.09 o 
  -3   5  20      103.60      116.44      8.23 o 
  -2   5  20     1178.07     1101.24     19.53 o 
  -1   5  20       99.59      119.61      9.79 o 
   0   5  20      174.69      211.94     12.00 o 
   1   5  20      848.19      884.91     20.98 o 
   2   5  20     1157.71     1225.77     25.14 o 
   3   5  20      149.73      160.51     11.42 o 
   4   5  20      224.03      234.96     16.01 o 
   5   5  20        7.32        1.21      7.46 o 
   6   5  20      139.70      152.55     15.70 o 
   7   5  20        7.93       -8.27     10.13 o 
   8   5  20       15.48       -9.74     11.97 o 
   9   5  20       44.11       34.04     21.28 o 
 -11   6  20       11.70       -7.45     15.96 o 
 -10   6  20      162.76      159.69     14.82 o 
  -9   6  20       60.18       73.41     11.64 o 
  -8   6  20       12.46        0.00     12.77 o 
  -7   6  20       42.64       38.26     11.64 o 
  -6   6  20     1828.53     1880.25     56.92 o 
  -5   6  20     1705.51     1759.64     32.58 o 
  -4   6  20      106.06      153.32     11.90 o 
  -3   6  20       28.51       23.87     10.42 o 
  -2   6  20       16.84       -1.06      5.57 o 
  -1   6  20     2315.31     2191.64     34.20 o 
   0   6  20     1713.78     1577.09     36.25 o 
   1   6  20      848.67      798.66     31.27 o 
   2   6  20       23.76       45.52      8.99 o 
   3   6  20      303.46      296.78     21.56 o 
   4   6  20      310.41      309.82     15.19 o 
   5   6  20       68.68       74.05     10.81 o 
   6   6  20       66.31       71.63     14.23 o 
   7   6  20       21.68       22.44     12.26 o 
   8   6  20        8.32       20.39     13.48 o 
   9   6  20        0.93       17.97     13.78 o 
 -10   7  20        7.08       -5.32     17.02 o 
  -9   7  20        0.16       11.09     20.21 o 
  -8   7  20      107.38      108.87     15.74 o 
  -7   7  20       25.77       43.09     12.79 o 
  -6   7  20      198.59      193.89     28.19 o 
  -5   7  20       22.40       23.40     10.64 o 
  -4   7  20       40.88       45.17      9.53 o 
  -3   7  20        3.06        0.75      7.15 o 
  -2   7  20       67.96       56.41      7.57 o 
  -1   7  20       18.59       -5.75      9.43 o 
   0   7  20      238.91      204.44     13.04 o 
   1   7  20       24.35       24.71      9.84 o 
   2   7  20       44.26       36.62     10.64 o 
   3   7  20       18.21       22.48      8.56 o 
   4   7  20       23.79       27.51      9.05 o 
   5   7  20        3.59       -5.81      8.42 o 
   6   7  20       32.49       30.79     12.53 o 
   7   7  20        0.93       -7.23     10.73 o 
   8   7  20        0.60      -12.26     12.26 o 
  -9   8  20        7.61        8.51     19.15 o 
  -8   8  20       85.69       80.14     34.58 o 
  -7   8  20        5.97       13.33     11.21 o 
  -6   8  20      108.74      143.98     16.06 o 
  -5   8  20      211.49      234.11     18.01 o 
  -4   8  20       60.90       74.04     15.96 o 
  -3   8  20       19.27       22.87      8.65 o 
  -2   8  20       34.25       17.03      7.94 o 
  -1   8  20      870.88      862.77     20.14 o 
   0   8  20      331.98      342.36     13.83 o 
   1   8  20      369.00      363.77     16.56 o 
   2   8  20       43.63       63.38     14.90 o 
   3   8  20       47.57       43.38      9.95 o 
   4   8  20      203.11      185.82     14.17 o 
   5   8  20       12.27       17.57     12.40 o 
   6   8  20        6.50       23.40     18.62 o 
   7   8  20        0.31      -18.23     19.68 o 
   8   8  20        6.74      -17.02     17.02 o 
  -9   9  20        7.48       42.55     20.21 o 
  -8   9  20      391.50      421.29     36.17 o 
  -7   9  20      154.19      170.77     18.42 o 
  -6   9  20       58.13       60.07     13.48 o 
  -5   9  20        3.03       12.51      9.38 o 
  -4   9  20      335.06      288.06     19.39 o 
  -3   9  20      497.81      511.28     23.69 o 
  -2   9  20       54.28       69.22     10.44 o 
  -1   9  20       85.57       94.01      9.55 o 
   0   9  20       25.97       12.99      8.56 o 
   1   9  20       58.02       75.45     11.81 o 
   2   9  20      289.45      258.37     15.53 o 
   3   9  20       56.30       59.01     11.39 o 
   4   9  20        3.83       -1.74      8.60 o 
   5   9  20        8.34        8.64     12.53 o 
   6   9  20       17.15       33.55     14.54 o 
   7   9  20       12.55       29.79     21.28 o 
  -8  10  20        6.78       -4.26     17.02 o 
  -7  10  20       65.75       73.41     22.34 o 
  -6  10  20       23.09       15.89     11.97 o 
  -5  10  20        0.38       10.05      9.97 o 
  -4  10  20        2.16        7.45     10.53 o 
  -3  10  20       24.68       14.71     10.89 o 
  -2  10  20        6.83        5.56     17.02 o 
  -1  10  20        4.71       10.66      8.17 o 
   0  10  20        0.16       17.14      9.61 o 
   1  10  20        0.56       13.23      9.92 o 
   2  10  20       16.83       20.17      9.70 o 
   3  10  20        0.78       -1.17      8.96 o 
   4  10  20        0.14       -5.06     26.60 o 
   5  10  20        6.66       -2.94     12.20 o 
   6  10  20        0.00       18.09     22.34 o 
  -6  11  20        3.22        6.38     18.09 o 
  -5  11  20        1.85        1.06     17.02 o 
  -4  11  20       78.17       93.04     18.62 o 
  -3  11  20      122.03      138.85     23.94 o 
  -2  11  20       13.58       38.30     12.79 o 
  -1  11  20        0.11       -5.32      9.78 o 
   0  11  20        0.22       -7.45     14.89 o 
   1  11  20        0.17      -17.55     17.55 o 
   2  11  20       91.63      119.47     14.13 o 
   3  11  20       11.46       15.30     10.19 o 
   4  11  20        1.95      -18.09     18.09 o 
   5  11  20        4.16      -20.21     20.21 o 
  -4  12  20       23.13       71.28     22.34 o 
  -3  12  20        0.33        0.00     17.02 o 
  -2  12  20       10.83       29.79     18.09 o 
  -1  12  20       52.74       82.98     22.34 o 
   0  12  20       12.72       -2.13     17.02 o 
   1  12  20       33.89       40.43     21.28 o 
   2  12  20        0.00       12.77     19.15 o 
   3  12  20       21.80       26.60     20.21 o 
 -12   1  21      208.09      219.91     21.02 o 
 -11   1  21      227.68      217.31     27.66 o 
 -10   1  21       73.90       89.30     11.64 o 
  -9   1  21        0.05       -7.10      7.10 o 
  -8   1  21      530.35      549.62     22.48 o 
  -7   1  21     7762.69     7275.41     73.07 o 
  -6   1  21     3086.10     3058.99     34.41 o 
  -5   1  21      937.54      870.56     13.23 o 
  -4   1  21        2.06        7.11      3.43 o 
  -3   1  21     4740.48     4648.01     37.28 o 
  -2   1  21     7413.01     7838.53     62.32 o 
  -1   1  21     1573.18     1461.58     32.97 o 
   0   1  21     1611.35     1420.12     42.02 o 
   1   1  21       71.69       91.04     14.89 o 
   2   1  21      643.05      708.39     40.43 o 
   3   1  21     1810.39     1804.01     39.12 o 
   4   1  21      865.96      828.96     37.77 o 
   5   1  21      177.91      205.87     17.67 o 
   6   1  21       38.96       33.51     12.04 o 
   7   1  21       42.13       48.79     13.15 o 
   8   1  21       49.42       77.75     15.05 o 
   9   1  21        9.85      -14.89     14.89 o 
 -12   2  21        8.13      -14.89     14.89 o 
 -11   2  21        6.82       12.23     11.28 o 
 -10   2  21      183.54      213.90     26.60 o 
  -9   2  21      883.89      886.43     33.29 o 
  -8   2  21      560.41      566.25     18.60 o 
  -7   2  21     1172.15     1091.49     20.43 o 
  -6   2  21        2.82       -2.22      4.52 o 
  -5   2  21     1275.37     1306.44     18.17 o 
  -4   2  21     2609.47     2594.90     26.26 o 
  -3   2  21      437.45      458.23     12.05 o 
  -2   2  21      606.40      582.31     11.49 o 
  -1   2  21      298.64      298.82      8.66 o 
   0   2  21     2617.64     2656.70     42.69 o 
   1   2  21     1475.06     1417.42     76.60 o 
   2   2  21     2581.09     2330.71     43.96 o 
   3   2  21      510.33      477.04     21.43 o 
   4   2  21      296.18      332.40     19.92 o 
   5   2  21      596.11      630.51     38.83 o 
   6   2  21        0.64       -9.03      9.03 o 
   7   2  21       22.13       12.25     15.96 o 
   8   2  21        0.25       -0.53     11.28 o 
   9   2  21        7.56      -15.96     15.96 o 
 -12   3  21        7.84        4.26     18.09 o 
 -11   3  21        4.50       25.78     12.72 o 
 -10   3  21        0.01       -0.47     10.13 o 
  -9   3  21       48.81       49.05      9.95 o 
  -8   3  21       41.02       60.60     10.75 o 
  -7   3  21       91.36       85.09      8.10 o 
  -6   3  21      188.54      159.81      8.24 o 
  -5   3  21       12.42        2.18      8.14 o 
  -4   3  21     1308.02     1234.45     17.80 o 
  -3   3  21     1080.74     1022.93     17.92 o 
  -2   3  21      350.27      375.02     11.37 o 
  -1   3  21       83.43      102.25      8.54 o 
   0   3  21      480.68      542.90     15.63 o 
   1   3  21       58.64       75.05      7.97 o 
   2   3  21       25.05       16.15      6.70 o 
   3   3  21       18.51       33.57      7.83 o 
   4   3  21        0.35       -7.23     16.49 o 
   5   3  21        0.05       -6.38      9.78 o 
   6   3  21       26.01       43.09     12.04 o 
   7   3  21        0.24      -10.68     10.89 o 
   8   3  21        3.57        3.19     17.02 o 
   9   3  21        1.36      -15.96     15.96 o 
  10   3  21        2.01      -14.89     18.09 o 
 -11   4  21       52.53       60.35     12.07 o 
 -10   4  21      177.97      177.38     14.50 o 
  -9   4  21      650.26      590.45     20.83 o 
  -8   4  21      398.44      428.60     17.40 o 
  -7   4  21      430.44      421.94     16.51 o 
  -6   4  21       79.35      102.18     17.04 o 
  -5   4  21     1704.01     1648.62     29.73 o 
  -4   4  21     3378.98     3372.78     43.18 o 
  -3   4  21      314.68      346.99     20.01 o 
  -2   4  21     3445.13     3417.02     36.51 o 
  -1   4  21        3.07       -2.01      5.78 o 
   0   4  21     3092.10     3142.60     40.40 o 
   1   4  21     1530.70     1544.67     34.62 o 
   2   4  21      996.78      941.95     28.69 o 
   3   4  21      516.56      590.26     18.27 o 
   4   4  21       37.07       53.13      9.17 o 
   5   4  21      349.57      370.01     16.07 o 
   6   4  21      112.05      111.15     30.32 o 
   7   4  21       49.16       48.51     13.15 o 
   8   4  21       38.33       10.64     18.09 o 
   9   4  21        0.18       -2.13     17.02 o 
  10   4  21        2.05        1.06     21.28 o 
 -11   5  21      144.83      174.47     27.66 o 
 -10   5  21       47.85       63.60     12.07 o 
  -9   5  21       11.91       16.25      8.99 o 
  -8   5  21      103.60      132.15     14.24 o 
  -7   5  21      625.48      650.59     25.44 o 
  -6   5  21     1511.92     1621.45     32.63 o 
  -5   5  21       53.36       45.69      8.74 o 
  -4   5  21       72.02       77.00      9.53 o 
  -3   5  21     1543.06     1437.90     23.02 o 
  -2   5  21      767.55      749.35     22.15 o 
  -1   5  21     1694.97     1590.59     27.68 o 
   0   5  21      572.08      524.17     17.00 o 
   1   5  21        2.31        0.42      6.41 o 
   2   5  21      368.44      335.48     15.45 o 
   3   5  21      380.05      306.79     14.47 o 
   4   5  21      157.21      150.07     12.07 o 
   5   5  21       44.03       54.82      9.53 o 
   6   5  21        6.87        4.89      7.94 o 
   7   5  21      136.88      127.77     16.61 o 
   8   5  21        5.04        5.32     19.15 o 
   9   5  21        2.20      -13.83     19.15 o 
 -10   6  21      107.30      122.21     14.32 o 
  -9   6  21      160.48      149.57     23.40 o 
  -8   6  21        0.52       -7.96     12.77 o 
  -7   6  21        0.81       -0.53      9.03 o 
  -6   6  21      171.57      220.16     17.57 o 
  -5   6  21       10.66       11.77      7.91 o 
  -4   6  21      173.94      176.26     12.78 o 
  -3   6  21        0.63        7.85      7.15 o 
  -2   6  21       38.73       23.00      6.57 o 
  -1   6  21       31.42       54.21     11.78 o 
   0   6  21      117.36      152.42     13.86 o 
   1   6  21       50.35       75.84     13.47 o 
   2   6  21        0.28       -5.59      6.53 o 
   3   6  21        9.01       16.41      8.12 o 
   4   6  21        0.75        3.23      8.09 o 
   5   6  21       57.12       65.17     10.48 o 
   6   6  21        1.07        0.23      8.60 o 
   7   6  21        2.55        1.13     11.64 o 
   8   6  21        0.20      -16.05     20.75 o 
   9   6  21        1.47      -14.89     19.15 o 
 -10   7  21       36.51      -15.96     15.96 o 
  -9   7  21       56.20       75.75     15.74 o 
  -8   7  21        1.07      -10.13     10.13 o 
  -7   7  21     1002.80      970.40     32.56 o 
  -6   7  21      773.11      764.14     28.02 o 
  -5   7  21      959.94      918.60     29.98 o 
  -4   7  21      833.95      826.76     23.22 o 
  -3   7  21      837.81      757.33     21.62 o 
  -2   7  21     1162.97     1181.84     22.47 o 
  -1   7  21      438.73      477.36     17.40 o 
   0   7  21      336.01      348.71     13.63 o 
   1   7  21      169.36      146.80     14.04 o 
   2   7  21      153.73      144.95     12.25 o 
   3   7  21      380.10      396.88     17.11 o 
   4   7  21      312.69      325.59     17.05 o 
   5   7  21       76.67      112.40     12.34 o 
   6   7  21        5.11        6.38     10.89 o 
   7   7  21       29.45       26.60     19.15 o 
   8   7  21       14.88        9.87     13.48 o 
  -9   8  21       53.03       59.58     22.34 o 
  -8   8  21       67.89       55.34     14.99 o 
  -7   8  21        1.16        4.66     10.89 o 
  -6   8  21       20.52       23.90     11.97 o 
  -5   8  21      342.46      339.74     39.89 o 
  -4   8  21      427.04      408.23     27.13 o 
  -3   8  21       66.53       79.02     10.30 o 
  -2   8  21      112.79      113.98     11.33 o 
  -1   8  21      292.36      236.92     12.46 o 
   0   8  21      291.85      277.57     15.44 o 
   1   8  21        4.49       -2.91      7.56 o 
   2   8  21      191.09      181.57     20.90 o 
   3   8  21       32.15       37.14      9.98 o 
   4   8  21       40.86       44.03     10.15 o 
   5   8  21       20.07       13.44     13.02 o 
   6   8  21        5.43       11.89     12.72 o 
   7   8  21        6.49      -14.16     26.60 o 
   8   8  21        0.38       -3.19     19.15 o 
  -8   9  21       12.56       36.17     20.21 o 
  -7   9  21      219.32      254.16     21.35 o 
  -6   9  21        8.05       11.74     11.64 o 
  -5   9  21       27.39       22.82     17.02 o 
  -4   9  21       88.83      115.24     15.43 o 
  -3   9  21        0.43       11.07     10.13 o 
  -2   9  21      108.88      123.74     12.87 o 
  -1   9  21       79.23       91.20     11.39 o 
   0   9  21       92.61      110.60     14.80 o 
   1   9  21       76.42       79.84     10.81 o 
   2   9  21        8.04        8.60      8.96 o 
   3   9  21        5.93        2.18     12.53 o 
   4   9  21       11.43       30.46     10.11 o 
   5   9  21       11.14       12.64     13.15 o 
   6   9  21        1.49        7.98     12.79 o 
   7   9  21        3.44      -15.96     15.96 o 
  -7  10  21       27.17       18.09     18.09 o 
  -6  10  21       33.38       -0.87     15.43 o 
  -5  10  21      229.84      237.32     20.27 o 
  -4  10  21       96.77       93.07     14.54 o 
  -3  10  21       99.02      156.21     18.62 o 
  -2  10  21       27.33       28.39     10.89 o 
  -1  10  21       78.71       51.59     10.41 o 
   0  10  21      330.39      334.00     18.20 o 
   1  10  21       22.56       41.51     10.63 o 
   2  10  21      115.04      119.38     13.48 o 
   3  10  21       35.86       50.36     11.19 o 
   4  10  21        3.83       16.08     18.09 o 
   5  10  21       32.42       28.44     14.23 o 
   6  10  21        1.10       -2.13     21.28 o 
  -6  11  21       48.00       73.41     23.40 o 
  -5  11  21        5.21       13.83     18.09 o 
  -4  11  21        1.23       21.46     12.72 o 
  -3  11  21       10.65       24.53     12.72 o 
  -2  11  21        2.28        6.60     11.21 o 
  -1  11  21        0.47       -9.38      9.38 o 
   0  11  21        0.52       -9.44      9.44 o 
   1  11  21        0.10        6.34      8.18 o 
   2  11  21       17.78       20.01     10.63 o 
   3  11  21       15.19        5.01     10.09 o 
   4  11  21       21.16       30.85     21.28 o 
  -4  12  21       34.35       65.96     22.34 o 
  -3  12  21        5.61      -13.83     15.96 o 
  -2  12  21       19.85        9.57     17.02 o 
  -1  12  21        1.58      -14.89     14.89 o 
   0  12  21       57.89       34.04     19.15 o 
   2  12  21        0.06       19.15     21.28 o 
 -11   0  22       14.37        4.26     15.96 o 
 -10   0  22       92.04       94.68     20.21 o 
  -9   0  22      241.87      244.69     25.53 o 
  -8   0  22     3287.99     3373.50     81.92 o 
  -7   0  22     6991.25     6274.64    117.02 o 
  -6   0  22      257.20      280.86     23.40 o 
  -5   0  22       23.01       26.75      7.98 o 
  -4   0  22     6092.33     6174.60     82.98 o 
  -3   0  22     1401.83     1399.28     52.66 o 
  -2   0  22      320.84      289.47     14.82 o 
  -1   0  22     1660.38     1711.45     42.55 o 
   0   0  22       83.23       71.28     14.89 o 
   1   0  22     3524.49     3826.70     84.04 o 
   2   0  22     1320.63     1323.44     46.81 o 
   3   0  22     1863.57     1666.00     54.26 o 
   4   0  22      893.04      920.24     41.49 o 
   5   0  22        4.58       10.64     15.96 o 
   6   0  22       21.93       29.79     18.09 o 
   7   0  22        4.31      -14.89     14.89 o 
   8   0  22       41.28       48.94     20.21 o 
   9   0  22       27.61       45.75     21.28 o 
 -12   1  22       22.73       28.72     18.09 o 
 -11   1  22      134.50      130.42     16.91 o 
 -10   1  22       71.81       64.88     10.44 o 
  -9   1  22      114.60      120.16     19.04 o 
  -8   1  22      118.88      143.68     11.67 o 
  -7   1  22       39.24       41.08      9.62 o 
  -6   1  22     1252.23     1174.76     17.95 o 
  -5   1  22      970.76     1001.24     22.54 o 
  -4   1  22      979.10      947.19     17.67 o 
  -3   1  22      920.98      909.48     17.22 o 
  -2   1  22      200.08      276.25     26.91 o 
  -1   1  22     1017.34     1017.67     17.86 o 
   0   1  22      679.53      696.97     28.37 o 
   1   1  22      256.84      260.82     24.47 o 
   2   1  22      355.06      314.57     36.70 o 
   3   1  22       98.11      112.50     30.85 o 
   4   1  22      163.46      168.76     16.16 o 
   5   1  22      217.47      177.33     16.55 o 
   6   1  22        8.30       12.44     10.89 o 
   7   1  22        4.13        6.38     11.28 o 
   8   1  22       46.08       23.74     13.02 o 
   9   1  22        7.75       11.70     18.09 o 
 -12   2  22       36.75       12.77     18.09 o 
 -11   2  22       44.58       29.67     21.28 o 
 -10   2  22       21.20       13.49     10.45 o 
  -9   2  22      166.12      163.84     17.80 o 
  -8   2  22     1306.55     1196.81     30.10 o 
  -7   2  22     1044.03      954.91     19.36 o 
  -6   2  22       62.60       62.15      6.32 o 
  -5   2  22      115.64      146.27      9.84 o 
  -4   2  22      590.33      657.52     13.24 o 
  -3   2  22     1601.36     1712.52     20.61 o 
  -2   2  22      187.82      160.96      7.22 o 
  -1   2  22      373.99      412.66     11.94 o 
   0   2  22        2.59       47.21     25.00 o 
   1   2  22     1085.44     1189.76     54.26 o 
   2   2  22      120.66      179.08     38.83 o 
   3   2  22      693.95      644.92     39.89 o 
   4   2  22      227.43      252.87     27.66 o 
   5   2  22       17.23       39.27     12.40 o 
   6   2  22       16.20       28.76     11.97 o 
   7   2  22        6.15       15.96     11.28 o 
   8   2  22        8.23       28.72     13.54 o 
   9   2  22        5.22       -8.51     18.09 o 
  10   2  22        0.42       -7.45     19.15 o 
 -11   3  22      464.72      531.32     22.29 o 
 -10   3  22      193.25      198.51     17.15 o 
  -9   3  22      243.90      289.41     19.30 o 
  -8   3  22      165.04      147.57     10.21 o 
  -7   3  22        1.14       -3.01      4.73 o 
  -6   3  22     1273.36     1227.71     19.24 o 
  -5   3  22     3123.42     3140.48     39.92 o 
  -4   3  22     4806.71     4657.37     52.61 o 
  -3   3  22     1988.94     1979.86     26.21 o 
  -2   3  22     1094.87      970.36     17.96 o 
  -1   3  22     4573.86     4529.04     50.98 o 
   0   3  22     1005.02      928.00     30.77 o 
   1   3  22     1445.40     1304.24     32.32 o 
   2   3  22     1539.19     1404.61     34.22 o 
   3   3  22      205.49      235.55     17.67 o 
   4   3  22      265.77      309.38     19.56 o 
   5   3  22      334.19      312.67     34.04 o 
   6   3  22      162.01      154.47     16.91 o 
   7   3  22       14.62       24.17     13.30 o 
   8   3  22      118.41      127.66     24.47 o 
   9   3  22        9.93       -7.45     18.09 o 
  10   3  22        3.62       -5.32     20.21 o 
 -11   4  22       18.50       13.36     10.21 o 
 -10   4  22       37.45       37.42     10.41 o 
  -9   4  22       19.86       18.66      8.56 o 
  -8   4  22       60.89       55.98      9.79 o 
  -7   4  22       69.07       85.34      9.95 o 
  -6   4  22      129.85      124.49     12.03 o 
  -5   4  22      206.68      232.36     19.21 o 
  -4   4  22      694.75      708.93     19.24 o 
  -3   4  22     3353.06     3133.05     35.18 o 
  -2   4  22       64.53       61.50      6.75 o 
  -1   4  22        0.50       -2.77      5.54 o 
   0   4  22      105.65       93.36     11.72 o 
   1   4  22      269.68      212.23     12.35 o 
   2   4  22      379.68      351.52     14.70 o 
   3   4  22      103.93       77.76      9.70 o 
   4   4  22       46.34       39.99     11.28 o 
   5   4  22        0.23        7.11     12.23 o 
   6   4  22       45.83       12.07     13.30 o 
   7   4  22       14.31       12.83     11.97 o 
   8   4  22        0.10      -11.70     18.09 o 
   9   4  22        2.99       -3.19     17.02 o 
 -11   5  22      263.17      296.82     32.98 o 
 -10   5  22      126.70      118.50     13.68 o 
  -9   5  22      159.41      166.79     13.43 o 
  -8   5  22      103.54      106.50     12.04 o 
  -7   5  22      106.70      115.73     14.99 o 
  -6   5  22      696.05      660.92     21.06 o 
  -5   5  22     1422.13     1372.62     29.53 o 
  -4   5  22      356.27      343.57     15.13 o 
  -3   5  22      116.63      121.46     10.92 o 
  -2   5  22       85.02       70.54      7.64 o 
  -1   5  22     1437.40     1452.18     26.80 o 
   0   5  22      809.25      886.41     21.69 o 
   1   5  22      741.97      737.89     19.86 o 
   2   5  22      281.74      305.57     14.83 o 
   3   5  22      202.72      222.73     13.48 o 
   4   5  22      111.33      116.24     11.19 o 
   5   5  22       29.46       49.06      9.70 o 
   6   5  22       68.50       91.48     14.65 o 
   7   5  22       15.52       47.87     21.28 o 
   8   5  22       41.34       29.79     22.34 o 
   9   5  22        0.63       14.89     20.21 o 
 -10   6  22       18.64        9.21     10.02 o 
  -9   6  22       56.65       52.67     22.87 o 
  -8   6  22      568.25      571.58     26.33 o 
  -7   6  22      361.26      359.53     51.60 o 
  -6   6  22      798.76      827.29     44.68 o 
  -5   6  22      936.11      913.39     23.84 o 
  -4   6  22      427.06      369.63     16.51 o 
  -3   6  22     3586.89     3463.56     81.41 o 
  -2   6  22       33.67       30.60      6.91 o 
  -1   6  22     1256.06     1140.21     24.68 o 
   0   6  22        5.84       28.98     10.84 o 
   1   6  22     1231.64     1093.61     38.61 o 
   2   6  22      430.03      427.52     16.94 o 
   3   6  22      622.33      621.87     20.39 o 
   4   6  22      369.58      355.96     16.74 o 
   5   6  22        0.10       -3.88      7.72 o 
   6   6  22       67.63       58.90     10.96 o 
   7   6  22       64.61       51.07     23.40 o 
   8   6  22        0.66      -13.83     19.15 o 
 -10   7  22        0.36      -15.96     17.02 o 
  -9   7  22        9.70        7.64     12.40 o 
  -8   7  22        9.47       -4.75     11.21 o 
  -7   7  22       29.02       30.69     11.97 o 
  -6   7  22      108.50      127.08     25.00 o 
  -5   7  22      206.22      209.22     17.25 o 
  -4   7  22       69.04       55.85     12.41 o 
  -3   7  22      149.28      169.42     12.78 o 
  -2   7  22       36.01       45.87      8.99 o 
  -1   7  22        0.09       -5.78      5.78 o 
   0   7  22       21.37        1.50      7.66 o 
   1   7  22       18.43       -6.24      7.31 o 
   2   7  22        7.07       10.98      8.17 o 
   3   7  22        0.29        7.93      8.79 o 
   4   7  22        5.31        6.03      8.60 o 
   5   7  22        0.13       -0.53      9.90 o 
   6   7  22        0.01      -10.99     10.99 o 
   7   7  22        0.59      -10.73     10.73 o 
   8   7  22        2.76      -17.02     17.02 o 
  -9   8  22       22.57       31.92     21.28 o 
  -8   8  22       64.20       37.01     13.90 o 
  -7   8  22      138.38      114.39     15.74 o 
  -6   8  22      189.80      249.09     19.17 o 
  -5   8  22      306.19      300.17     21.28 o 
  -4   8  22      172.45      179.94     13.59 o 
  -3   8  22      562.84      520.27     19.22 o 
  -2   8  22       69.85       91.06     11.11 o 
  -1   8  22      240.66      258.89     12.95 o 
   0   8  22       45.63       83.63     14.44 o 
   1   8  22       69.18       82.63     10.48 o 
   2   8  22       44.62       87.79     11.41 o 
   3   8  22      143.68      131.57     12.87 o 
   4   8  22      151.43      185.27     14.79 o 
   5   8  22        2.81      -14.86     21.81 o 
   6   8  22       18.75       13.30     12.79 o 
   7   8  22        3.24        9.72     13.48 o 
  -8   9  22       41.52      108.51     24.47 o 
  -7   9  22       11.25       12.57     12.40 o 
  -6   9  22      850.41      798.94     54.26 o 
  -5   9  22      258.42      269.81     19.92 o 
  -4   9  22       77.22       60.35     13.02 o 
  -3   9  22       80.51       88.95     11.57 o 
  -2   9  22       42.03       38.14      9.79 o 
  -1   9  22      263.66      254.97     15.55 o 
   0   9  22      140.83      169.30     13.30 o 
   1   9  22       72.06       86.35     11.99 o 
   2   9  22       62.57       70.54     11.06 o 
   3   9  22       36.06       28.75      9.95 o 
   4   9  22       65.42       50.89     11.46 o 
   5   9  22       29.83       20.44     13.90 o 
   6   9  22        1.06       -6.35     13.02 o 
  -7  10  22        2.62       -2.13     18.09 o 
  -6  10  22        6.60       26.75     21.28 o 
  -5  10  22       37.63       38.30     12.72 o 
  -4  10  22        0.55        1.37     10.45 o 
  -3  10  22        0.46        1.26     10.13 o 
  -2  10  22        6.22        8.05     10.45 o 
  -1  10  22        0.62        5.34      8.48 o 
   0  10  22        4.29       -3.43      8.56 o 
   1  10  22        7.44       -7.39      8.28 o 
   2  10  22        5.61        4.99      8.71 o 
   3  10  22        0.07        4.49      9.36 o 
   4  10  22        4.10        4.16     13.02 o 
   5  10  22        1.35        9.57     20.21 o 
  -6  11  22      199.43      192.56     29.79 o 
  -5  11  22       18.88       12.77     18.09 o 
  -4  11  22        8.39        7.45     17.02 o 
  -3  11  22       18.05       21.47     12.26 o 
  -2  11  22        8.56      -15.96     15.96 o 
  -1  11  22      132.50      122.65     16.50 o 
   0  11  22       49.10       55.22     13.90 o 
   1  11  22       17.74       29.25     11.02 o 
   2  11  22       51.73       60.08     12.04 o 
   3  11  22       15.19       22.70     13.29 o 
   4  11  22       37.70       53.19     24.47 o 
  -3  12  22       83.39       73.41     22.34 o 
  -2  12  22        4.26       -7.45     17.02 o 
  -1  12  22       20.95       32.98     21.28 o 
   0  12  22        3.20       18.09     19.15 o 
 -11   1  23       63.06       46.81     19.15 o 
 -10   1  23      206.05      243.60     25.00 o 
  -9   1  23      719.78      702.20     27.05 o 
  -8   1  23      464.48      390.29     52.66 o 
  -7   1  23     1006.34      942.35     33.51 o 
  -6   1  23        0.60        2.09      6.53 o 
  -5   1  23     3114.79     3079.10     40.50 o 
  -4   1  23     2813.39     2705.71     31.89 o 
  -3   1  23      167.93      168.90      8.85 o 
  -2   1  23      484.29      513.53     13.33 o 
  -1   1  23       96.52      109.51      9.37 o 
   0   1  23     3019.42     3121.45     46.66 o 
   1   1  23     2774.15     2639.94     56.38 o 
   2   1  23     1334.96     1357.23     59.58 o 
   3   1  23     1668.59     1498.46     36.84 o 
   4   1  23       21.80       15.96     11.28 o 
   5   1  23      310.52      322.95     20.68 o 
   6   1  23       20.03        8.03     14.89 o 
   7   1  23        8.05        8.99     10.89 o 
   8   1  23       44.90       30.94     13.48 o 
   9   1  23        0.04      -15.96     15.96 o 
 -11   2  23      328.06      336.11     23.69 o 
 -10   2  23      197.76      208.36     18.01 o 
  -9   2  23      140.94      151.20     12.66 o 
  -8   2  23       63.68       68.24      8.21 o 
  -7   2  23     1259.22     1282.80     22.43 o 
  -6   2  23     2065.39     2013.17     24.71 o 
  -5   2  23     1213.80     1194.46     20.39 o 
  -4   2  23     1648.80     1645.11     24.27 o 
  -3   2  23      280.34      285.16     11.52 o 
  -2   2  23     2546.22     2626.90     30.86 o 
  -1   2  23      787.06      715.09     19.12 o 
   0   2  23     1799.60     1513.73     34.97 o 
   1   2  23      336.15      322.54     46.28 o 
   2   2  23       35.01       37.68     10.89 o 
   3   2  23      333.31      297.44     19.52 o 
   4   2  23      366.84      394.83     21.06 o 
   5   2  23      515.68      527.45     70.21 o 
   6   2  23        0.34       -5.73     12.23 o 
   7   2  23       16.86        7.28     11.97 o 
   8   2  23       49.00       53.19     14.29 o 
   9   2  23       21.16        8.51     19.15 o 
 -11   3  23       18.02       27.29     10.48 o 
 -10   3  23        9.81        6.36     13.04 o 
  -9   3  23        4.57        0.37      7.72 o 
  -8   3  23        2.82        6.79      6.24 o 
  -7   3  23        0.90        4.22      5.18 o 
  -6   3  23       22.23       17.61      6.12 o 
  -5   3  23      149.06      177.45     11.83 o 
  -4   3  23       94.32       92.57     10.03 o 
  -3   3  23      506.34      538.84     14.36 o 
  -2   3  23      178.62      180.66     11.98 o 
  -1   3  23     1487.73     1524.60     22.90 o 
   0   3  23       52.05       38.54     15.43 o 
   1   3  23      186.02      173.88     15.41 o 
   2   3  23        1.97       -1.06      9.78 o 
   3   3  23        9.30       28.50     10.89 o 
   4   3  23        1.89        1.42      9.97 o 
   5   3  23        0.25        6.04     12.23 o 
   6   3  23        0.91        8.80     10.89 o 
   7   3  23       37.57       51.51     14.23 o 
   8   3  23       11.04       18.09     19.15 o 
   9   3  23        0.35      -15.96     17.02 o 
 -11   4  23      384.61      416.18     37.24 o 
 -10   4  23       21.15       11.96     10.59 o 
  -9   4  23       69.97       63.72     17.83 o 
  -8   4  23       22.52       18.74      8.45 o 
  -7   4  23     1596.92     1533.63     96.81 o 
  -6   4  23     2551.29     2564.27     39.66 o 
  -5   4  23     5202.89     4856.91     57.12 o 
  -4   4  23     1946.61     1914.28     31.97 o 
  -3   4  23       82.58       88.41      8.11 o 
  -2   4  23     1867.47     1915.46     27.95 o 
  -1   4  23       36.19       43.92      8.91 o 
   0   4  23     1780.13     1683.76     55.24 o 
   1   4  23      290.21      298.25     30.85 o 
   2   4  23      410.90      424.84     22.34 o 
   3   4  23      331.85      335.40     26.60 o 
   4   4  23      259.52      262.89     19.17 o 
   5   4  23      385.45      405.28     25.00 o 
   6   4  23        6.97       13.35     11.64 o 
   7   4  23       12.62       10.19     11.64 o 
   8   4  23       37.59       14.89     19.15 o 
   9   4  23        0.72       -1.06     19.15 o 
 -10   5  23      201.74      242.54     22.56 o 
  -9   5  23      164.75      174.18     14.50 o 
  -8   5  23      184.95      205.74     29.79 o 
  -7   5  23      336.92      371.56     20.68 o 
  -6   5  23        3.47        9.21      7.94 o 
  -5   5  23     1398.79     1301.47     27.73 o 
  -4   5  23     2772.43     2625.91     48.47 o 
  -3   5  23     2713.55     2586.05     38.41 o 
  -2   5  23      192.51      164.83     10.32 o 
  -1   5  23       43.51       72.08      8.09 o 
   0   5  23     1742.42     1703.15     36.63 o 
   1   5  23      624.47      553.13     17.81 o 
   2   5  23      321.75      268.42     14.21 o 
   3   5  23      330.44      315.24     15.45 o 
   4   5  23        1.62        7.77      9.69 o 
   5   5  23       60.26       94.22     14.54 o 
   6   5  23       66.92       46.51     15.43 o 
   7   5  23       48.96       48.94     21.28 o 
   8   5  23        4.73        2.13     19.15 o 
   9   5  23       36.03       13.83     20.21 o 
 -10   6  23        0.15       -7.45     15.96 o 
  -9   6  23       60.43       96.96     22.34 o 
  -8   6  23        0.75       -9.04      9.44 o 
  -7   6  23       37.71       26.15     11.50 o 
  -6   6  23      121.00      114.49     18.09 o 
  -5   6  23      387.52      348.02     16.07 o 
  -4   6  23      374.30      444.54     17.66 o 
  -3   6  23       65.68       49.90      9.47 o 
  -2   6  23     1613.22     1692.97     26.80 o 
  -1   6  23       80.29       83.92      8.18 o 
   0   6  23      127.89      141.89     11.39 o 
   1   6  23       64.76       85.44     14.62 o 
   2   6  23        0.60       -3.54      9.11 o 
   3   6  23       11.24       26.03      8.73 o 
   4   6  23        1.51       -0.20      8.09 o 
   5   6  23       39.02       76.03     16.49 o 
   6   6  23        1.06        8.92     11.50 o 
   7   6  23        0.10        5.32     21.28 o 
   8   6  23        0.62       23.40     22.34 o 
  -9   7  23      188.56      183.99     19.84 o 
  -8   7  23       92.75       71.31     14.65 o 
  -7   7  23      199.36      247.15     26.06 o 
  -6   7  23       29.86       20.03     10.89 o 
  -5   7  23      233.25      204.88     14.10 o 
  -4   7  23      605.71      612.70     20.93 o 
  -3   7  23     1245.14     1226.69     27.81 o 
  -2   7  23      229.79      279.90     14.99 o 
  -1   7  23       48.04       22.23      7.39 o 
   0   7  23     1018.57      976.55     35.37 o 
   1   7  23      110.35      127.28     12.00 o 
   2   7  23      164.22      168.83     13.04 o 
   3   7  23      649.95      641.81     21.48 o 
   4   7  23        3.62       26.78      9.72 o 
   5   7  23       29.45       40.60     14.00 o 
   6   7  23       29.72       22.87     12.79 o 
   7   7  23       27.57       50.00     23.40 o 
   8   7  23        6.13      -18.09     18.09 o 
  -9   8  23       38.27       47.87     21.28 o 
  -8   8  23        0.50       -0.43     15.43 o 
  -7   8  23       52.40       35.14     13.48 o 
  -6   8  23      222.27      257.29     26.60 o 
  -5   8  23      105.35      120.32     15.43 o 
  -4   8  23       51.58       61.39     10.60 o 
  -3   8  23      141.02      124.93     11.83 o 
  -2   8  23      117.01       89.49     11.02 o 
  -1   8  23      171.74      143.09     10.58 o 
   0   8  23       14.92       16.80     11.23 o 
   1   8  23        0.05       -2.10      7.20 o 
   2   8  23       12.80       10.39      8.60 o 
   3   8  23       53.61       45.61     10.77 o 
   4   8  23      125.46      106.94     12.78 o 
   5   8  23        8.86       10.64     14.89 o 
   6   8  23       10.61       17.35     15.43 o 
   7   8  23        2.09      -17.02     17.02 o 
  -8   9  23       34.79       28.72     21.28 o 
  -7   9  23      123.94      147.27     18.42 o 
  -6   9  23       11.80       58.68     14.36 o 
  -5   9  23       20.91       10.64     11.28 o 
  -4   9  23       11.28       -1.80      9.69 o 
  -3   9  23       10.76       15.17      8.99 o 
  -2   9  23      121.07      137.89     19.96 o 
  -1   9  23       16.85        3.88      7.76 o 
   0   9  23       45.48       63.30     10.81 o 
   1   9  23        7.29       22.82      9.36 o 
   2   9  23        4.64       18.73     13.14 o 
   3   9  23       39.74       60.17     13.93 o 
   4   9  23        0.04        5.67      9.17 o 
   5   9  23        8.67       14.51     13.48 o 
   6   9  23        6.94      -13.02     13.02 o 
  -7  10  23       62.46      103.19     26.60 o 
  -6  10  23      367.97      474.48     40.43 o 
  -5  10  23        8.82       25.73     15.43 o 
  -4  10  23       29.92        6.31     10.99 o 
  -3  10  23       40.33       23.92     11.64 o 
  -2  10  23       96.76      112.96     13.09 o 
  -1  10  23       77.53       90.99     16.18 o 
   0  10  23      135.09      155.72     14.32 o 
   1  10  23       24.48       34.61      9.08 o 
   2  10  23       16.29        7.70     12.23 o 
   3  10  23       21.21       20.00     10.15 o 
   4  10  23       27.98       10.28     17.55 o 
   5  10  23       47.19       42.55     24.47 o 
  -5  11  23       35.94       42.55     21.28 o 
  -4  11  23       22.28        2.13     19.15 o 
  -3  11  23       13.60       10.87     11.97 o 
  -2  11  23        1.59      -11.28     11.28 o 
  -1  11  23        0.39       -6.38     11.28 o 
   0  11  23       10.16       22.43     10.60 o 
   1  11  23       14.11        7.20     10.95 o 
   2  11  23        8.65        1.60      9.80 o 
   3  11  23        5.17        8.66     12.77 o 
  -2  12  23        2.51        3.19     18.09 o 
  -1  12  23        0.33       -1.06     18.09 o 
   0  12  23       30.27       48.94     21.28 o 
 -11   0  24      120.03      140.43     24.47 o 
 -10   0  24      557.15      596.83     37.24 o 
  -9   0  24      446.10      541.50     35.11 o 
  -8   0  24      930.67      940.45     41.49 o 
  -7   0  24      131.24      127.66     19.15 o 
  -6   0  24     3071.41     2994.76     71.28 o 
  -5   0  24     6008.60     5725.59     74.85 o 
  -4   0  24     2921.90     2847.91     68.62 o 
  -3   0  24     5525.56     5429.79     70.60 o 
  -2   0  24      435.43      327.85     16.06 o 
  -1   0  24     1083.39     1221.64     36.17 o 
   0   0  24     2031.47     2034.10     59.58 o 
   1   0  24     3645.10     3593.72     82.98 o 
   2   0  24      807.78      612.78     34.04 o 
   3   0  24        1.56       11.70     14.89 o 
   4   0  24      239.89      263.84     28.72 o 
   5   0  24      303.38      289.37     29.79 o 
   6   0  24      350.74      421.29     34.04 o 
   7   0  24        2.73       26.60     18.09 o 
   8   0  24        1.54       -5.32     17.02 o 
   9   0  24        2.38       -2.13     18.09 o 
 -11   1  24       60.82      103.19     22.34 o 
 -10   1  24       27.53       36.17     12.04 o 
  -9   1  24       16.27       13.67      9.69 o 
  -8   1  24       62.36       63.84     12.04 o 
  -7   1  24      471.08      448.41     25.53 o 
  -6   1  24     1370.75     1254.97     25.80 o 
  -5   1  24        0.20       24.57      7.32 o 
  -4   1  24      324.93      318.99     12.29 o 
  -3   1  24      216.29      243.14     10.86 o 
  -2   1  24      279.92      285.63     11.27 o 
  -1   1  24       89.32       89.24      7.75 o 
   0   1  24       30.68       71.73     12.77 o 
   1   1  24      151.84      184.49     16.16 o 
   2   1  24      259.67      267.07     18.05 o 
   3   1  24      276.13      301.01     22.34 o 
   4   1  24      120.10      131.20     17.02 o 
   5   1  24       38.05       13.21     10.89 o 
   6   1  24        8.49       11.43     11.64 o 
   7   1  24        9.77       10.04     11.97 o 
   8   1  24        9.57        2.25     14.36 o 
   9   1  24       10.31       20.21     21.28 o 
 -11   2  24        9.69      -12.77     15.96 o 
 -10   2  24      264.24      274.48     29.79 o 
  -9   2  24      184.74      175.70     16.50 o 
  -8   2  24      327.99      294.04     18.76 o 
  -7   2  24       61.72       56.32     13.30 o 
  -6   2  24      735.48      711.51     20.25 o 
  -5   2  24      700.66      694.14     19.34 o 
  -4   2  24     1196.64     1125.89     20.30 o 
  -3   2  24     1975.76     2018.46     27.34 o 
  -2   2  24        0.31       22.43      7.76 o 
  -1   2  24       15.44       20.87      7.12 o 
   0   2  24      677.70      789.24     26.70 o 
   1   2  24     1072.88     1070.74     35.11 o 
   2   2  24      392.87      376.54     20.68 o 
   3   2  24       33.06       15.96     10.53 o 
   4   2  24       97.21       95.08     15.43 o 
   5   2  24       72.33      107.91     34.04 o 
   6   2  24       61.24       70.78     15.05 o 
   7   2  24       22.66       27.13     12.79 o 
   8   2  24        7.57        6.32     13.15 o 
   9   2  24        1.99        7.45     21.28 o 
 -11   3  24      121.24      136.40     14.53 o 
 -10   3  24        5.37       -8.38      8.38 o 
  -9   3  24       39.23       36.36     13.59 o 
  -8   3  24      681.36      696.48     18.07 o 
  -7   3  24     1065.90     1041.67     21.01 o 
  -6   3  24     1399.16     1364.07     27.54 o 
  -5   3  24     1441.57     1460.11     27.64 o 
  -4   3  24      114.64       89.44     11.97 o 
  -3   3  24     2289.22     2272.58     35.53 o 
  -2   3  24     3354.47     2959.99     41.31 o 
  -1   3  24       42.69       48.91      8.60 o 
   0   3  24       24.79       32.45     10.53 o 
   1   3  24     1017.59      939.42     29.71 o 
   2   3  24      374.55      344.20     19.52 o 
   3   3  24      589.81      601.57     35.64 o 
   4   3  24      765.82      778.34     29.34 o 
   5   3  24       34.08       38.18     13.15 o 
   6   3  24       22.86        4.15     16.49 o 
   7   3  24        7.53       -2.33     11.64 o 
   8   3  24       46.78       41.49     22.34 o 
   9   3  24        2.24       -9.57     19.15 o 
 -11   4  24       20.70       46.81     21.28 o 
 -10   4  24       45.51       42.46     10.96 o 
  -9   4  24       14.99        9.09      8.09 o 
  -8   4  24       32.33       36.07      8.74 o 
  -7   4  24        0.09       15.90      8.38 o 
  -6   4  24       10.83       17.02      7.72 o 
  -5   4  24      771.83      798.04     21.37 o 
  -4   4  24     2502.76     2476.49     37.51 o 
  -3   4  24     1065.27     1002.70     19.75 o 
  -2   4  24      687.85      684.96     16.66 o 
  -1   4  24     1548.16     1384.79     22.76 o 
   0   4  24      224.41      231.22     18.09 o 
   1   4  24       64.84       59.43     12.04 o 
   2   4  24        2.61        1.73     10.64 o 
   3   4  24        3.05        5.85      9.78 o 
   4   4  24       32.63       24.64     11.64 o 
   5   4  24       79.30       81.36     14.29 o 
   6   4  24       41.45       14.89     18.09 o 
   7   4  24        1.69       10.92     10.99 o 
   8   4  24       19.45       30.85     20.21 o 
   9   4  24       14.39      -17.02     18.09 o 
 -10   5  24       17.62       25.91     10.95 o 
  -9   5  24       23.00       31.14     12.26 o 
  -8   5  24      225.25      211.16     18.42 o 
  -7   5  24      364.82      349.97     32.45 o 
  -6   5  24      420.87      378.81     16.76 o 
  -5   5  24      724.23      810.99     22.68 o 
  -4   5  24       30.32       39.53      8.91 o 
  -3   5  24      538.60      602.64     19.19 o 
  -2   5  24     2230.45     2141.26     32.48 o 
  -1   5  24      388.18      391.25     13.48 o 
   0   5  24      168.04      245.18     13.93 o 
   1   5  24      607.31      577.39     24.37 o 
   2   5  24      233.70      290.62     19.56 o 
   3   5  24      221.77      268.70     19.56 o 
   4   5  24      218.01      294.56     46.81 o 
   5   5  24       10.53        1.15     26.60 o 
   6   5  24        8.62       16.38     11.21 o 
   7   5  24        9.89      -17.02     17.02 o 
   8   5  24       19.66       26.60     21.28 o 
 -10   6  24      430.10      524.48     41.49 o 
  -9   6  24      100.97      132.21     17.25 o 
  -8   6  24      322.58      292.32     21.35 o 
  -7   6  24        0.02        2.46      9.69 o 
  -6   6  24      647.19      582.44     20.75 o 
  -5   6  24      974.24      945.01     24.99 o 
  -4   6  24     2005.12     1902.47     34.52 o 
  -3   6  24      917.77      858.05     23.19 o 
  -2   6  24     1077.81      994.20     25.18 o 
  -1   6  24      361.28      350.03     13.61 o 
   0   6  24      405.78      412.84     16.79 o 
   1   6  24      592.20      572.91     23.94 o 
   2   6  24      166.10      213.13     13.93 o 
   3   6  24        0.28       -7.34     11.70 o 
   4   6  24       48.20       62.10     21.81 o 
   5   6  24       56.53       55.60     14.06 o 
   6   6  24      125.43      135.16     17.11 o 
   7   6  24       17.93       13.83     21.28 o 
   8   6  24        5.13       11.70     22.34 o 
  -9   7  24        6.42       14.36     11.97 o 
  -8   7  24        2.28       -3.78     10.89 o 
  -7   7  24       29.80       23.94     12.77 o 
  -6   7  24        0.09       13.30     11.17 o 
  -5   7  24        0.40        8.77      7.66 o 
  -4   7  24        1.84       11.82      9.75 o 
  -3   7  24       22.72       28.75      8.91 o 
  -2   7  24       18.92       13.00      8.56 o 
  -1   7  24       19.16       21.31      7.82 o 
   0   7  24       25.28       21.36      8.56 o 
   1   7  24       10.13       18.27      7.94 o 
   2   7  24       88.19       58.82     10.57 o 
   3   7  24        2.51       16.30     11.36 o 
   4   7  24        2.85        1.48      8.96 o 
   5   7  24        2.12       -9.64      9.64 o 
   6   7  24        8.45       17.02     19.15 o 
   7   7  24        3.39      -19.15     19.15 o 
  -8   8  24       80.90      101.92     16.50 o 
  -7   8  24        4.87        1.56     11.21 o 
  -6   8  24      123.15      115.88     15.30 o 
  -5   8  24      260.78      252.84     19.39 o 
  -4   8  24      407.44      440.70     18.96 o 
  -3   8  24      295.92      323.04     16.91 o 
  -2   8  24        0.32       13.27      8.12 o 
  -1   8  24      166.85      135.71     10.71 o 
   0   8  24        1.40       -3.64      7.97 o 
   1   8  24       81.25       96.85     11.45 o 
   2   8  24       74.97      107.91     15.94 o 
   3   8  24       13.23        1.09      8.42 o 
   4   8  24       21.15       15.45     10.90 o 
   5   8  24       33.98       38.01     11.10 o 
   6   8  24       76.80       90.43     27.66 o 
   7   8  24        2.04       -7.45     20.21 o 
  -7   9  24       45.93       46.81     22.34 o 
  -6   9  24      418.35      482.77     26.30 o 
  -5   9  24        0.18       -9.38      9.38 o 
  -4   9  24       22.07       -2.52     10.64 o 
  -3   9  24      119.97       94.34     11.73 o 
  -2   9  24      100.54      108.33     12.35 o 
  -1   9  24      217.71      238.77     15.81 o 
   0   9  24       23.70       45.04     10.41 o 
   1   9  24       45.00       27.71     10.15 o 
   2   9  24      155.25      132.85     13.68 o 
   3   9  24       39.31       34.72     10.65 o 
   4   9  24       49.34       45.97     11.38 o 
   5   9  24        0.09        1.22     25.00 o 
   6   9  24       27.42       12.77     21.28 o 
  -6  10  24        5.45        7.45     18.09 o 
  -5  10  24        9.39       23.40     12.79 o 
  -4  10  24        0.04       -4.79     15.43 o 
  -3  10  24        3.90       -2.42     10.89 o 
  -2  10  24        0.18        2.42      8.79 o 
  -1  10  24        0.47       -4.08      8.34 o 
   0  10  24       21.44        1.56     11.21 o 
   1  10  24        2.57       -4.05      8.60 o 
   2  10  24        2.32        3.45      9.59 o 
   3  10  24        0.45       -6.42      8.96 o 
   4  10  24        1.50      -18.21     21.81 o 
  -4  11  24       20.08       -3.19     18.09 o 
  -3  11  24       18.10       22.34     19.15 o 
  -2  11  24       22.85       43.09     13.54 o 
  -1  11  24       67.51       66.59     19.15 o 
   0  11  24       36.02       55.97     20.21 o 
   1  11  24       21.11       10.39     13.30 o 
   2  11  24       16.34       11.97     39.89 o 
   3  11  24        7.43       12.13     14.89 o 
 -11   1  25       84.92       91.84     15.74 o 
 -10   1  25      696.54      638.81     28.20 o 
  -9   1  25      414.65      393.56     45.21 o 
  -8   1  25       29.78       60.30     11.64 o 
  -7   1  25      733.67      711.95     25.58 o 
  -6   1  25      965.40      967.10     28.20 o 
  -5   1  25     5065.63     4568.61     53.61 o 
  -4   1  25     1636.61     1716.09     25.64 o 
  -3   1  25      417.99      353.26     13.07 o 
  -2   1  25       33.46       32.44      6.54 o 
  -1   1  25      544.95      537.47     14.62 o 
   0   1  25     4040.45     3898.32     90.44 o 
   1   1  25      976.97      934.50     29.98 o 
   2   1  25      134.11      148.22     20.75 o 
   3   1  25      288.52      307.12     20.27 o 
   4   1  25      593.97      632.62     27.05 o 
   5   1  25      432.90      453.75     24.82 o 
   6   1  25       36.33       19.38     12.40 o 
   7   1  25       29.66       29.94     13.48 o 
   8   1  25        0.42       -1.61     13.15 o 
   9   1  25       13.89      -19.15     19.15 o 
 -11   2  25       51.48       43.62     20.21 o 
 -10   2  25      108.88      164.12     23.40 o 
  -9   2  25      289.80      284.04     19.92 o 
  -8   2  25      367.50      426.22     21.06 o 
  -7   2  25      411.32      416.90     20.27 o 
  -6   2  25      356.46      369.62     15.33 o 
  -5   2  25     1247.95     1181.93     25.32 o 
  -4   2  25     1668.57     1700.28     25.65 o 
  -3   2  25     3728.37     3687.33     47.67 o 
  -2   2  25     3660.37     3523.48     49.14 o 
  -1   2  25      131.02      137.72     11.40 o 
   0   2  25      736.68      770.76     71.81 o 
   1   2  25      377.64      354.67     30.85 o 
   2   2  25      285.70      287.92     21.81 o 
   3   2  25      325.61      329.96     21.06 o 
   4   2  25       63.55       53.97     13.48 o 
   5   2  25        6.13       14.93     11.50 o 
   6   2  25       64.31       83.03     15.05 o 
   7   2  25       39.49       42.72     14.65 o 
   8   2  25        8.46       -1.20     19.15 o 
   9   2  25        3.55        2.13     18.09 o 
 -11   3  25        0.21      -15.96     15.96 o 
 -10   3  25       76.11      119.15     24.47 o 
  -9   3  25       36.06       27.66     15.96 o 
  -8   3  25       11.68       18.09     13.83 o 
  -7   3  25       20.21       10.64     14.89 o 
  -6   3  25        7.15        7.91      8.43 o 
  -5   3  25      282.33      292.62     18.01 o 
  -4   3  25      271.31      310.01     18.42 o 
  -3   3  25        3.21        3.59      9.94 o 
  -2   3  25        1.74        0.71      7.37 o 
  -1   3  25      822.58      813.11     30.52 o 
   0   3  25      182.93      198.43     16.16 o 
   1   3  25      212.77      218.14     16.91 o 
   2   3  25        6.46        9.57      9.78 o 
   3   3  25       55.16       65.75     12.79 o 
   4   3  25        3.39        5.85     11.28 o 
   5   3  25        1.50       -7.45     18.09 o 
   6   3  25        0.33       -9.40     18.62 o 
   7   3  25        2.01        6.41     12.53 o 
   8   3  25        4.84        3.19     19.15 o 
   9   3  25        0.61       -8.51     18.09 o 
 -10   4  25      111.58      112.81     16.55 o 
  -9   4  25      365.94      357.31     22.53 o 
  -8   4  25      468.36      457.77     25.00 o 
  -7   4  25     1165.63     1155.62     27.14 o 
  -6   4  25      146.13      175.69     12.81 o 
  -5   4  25      615.52      629.80     19.96 o 
  -4   4  25     1826.22     1943.18     86.17 o 
  -3   4  25     1387.06     1253.12     39.65 o 
  -2   4  25     2646.08     2761.40     45.22 o 
  -1   4  25      447.25      415.96     16.65 o 
   0   4  25       70.13       86.19     15.96 o 
   1   4  25     1162.80     1092.38     57.45 o 
   2   4  25     1050.11      952.05     31.21 o 
   3   4  25      325.19      381.82     22.18 o 
   4   4  25       87.56       86.77     14.65 o 
   5   4  25        1.09       12.27     11.21 o 
   6   4  25       27.27       33.51     12.79 o 
   7   4  25      112.07      118.92     17.30 o 
   8   4  25       36.80       25.53     20.21 o 
 -10   5  25      408.55      476.60     21.53 o 
  -9   5  25       10.16       26.06     12.79 o 
  -8   5  25        1.42       17.06     10.45 o 
  -7   5  25      193.71      144.14     27.13 o 
  -6   5  25      835.46      844.94     23.65 o 
  -5   5  25      998.03      950.19     24.36 o 
  -4   5  25      736.71      771.55     23.26 o 
  -3   5  25       88.18       87.11     14.57 o 
  -2   5  25      487.06      431.98     14.71 o 
  -1   5  25      635.78      561.03     17.04 o 
   0   5  25      564.04      547.52     23.62 o 
   1   5  25       28.72       34.60     25.00 o 
   2   5  25       67.97       48.06     11.97 o 
   3   5  25       29.82       36.17     15.96 o 
   4   5  25      260.63      271.99     20.31 o 
   5   5  25      131.91      156.11     17.25 o 
   6   5  25       14.28        9.57     20.21 o 
   7   5  25        2.21        9.57     21.28 o 
   8   5  25       10.98      -11.70     19.15 o 
  -9   6  25        0.06       -2.66     11.28 o 
  -8   6  25       19.26       17.91     11.64 o 
  -7   6  25      140.54      152.18     16.81 o 
  -6   6  25        0.40       13.63      7.80 o 
  -5   6  25       97.15       87.50     11.10 o 
  -4   6  25      195.70      203.02     13.30 o 
  -3   6  25      401.66      364.48     16.59 o 
  -2   6  25      958.98      937.15     20.57 o 
  -1   6  25        4.94        6.97      6.36 o 
   0   6  25       15.67       17.34      8.09 o 
   1   6  25        0.39        9.46     10.13 o 
   2   6  25        2.28        6.96      9.69 o 
   3   6  25       91.39      143.16     25.00 o 
   4   6  25        7.84       18.86     12.40 o 
   5   6  25        2.15        6.38     12.04 o 
   6   6  25        4.01        7.06     12.26 o 
   7   6  25       15.71       21.28     21.28 o 
   8   6  25        6.35        3.19     20.21 o 
  -9   7  25        1.18       -2.13     18.09 o 
  -8   7  25       12.22       -5.82     11.21 o 
  -7   7  25      240.61      208.89     25.00 o 
  -6   7  25      261.26      240.21     19.39 o 
  -5   7  25      916.65      900.28     27.14 o 
  -4   7  25      573.39      609.36     20.98 o 
  -3   7  25       17.44       -3.84      7.34 o 
  -2   7  25      402.19      376.65     17.19 o 
  -1   7  25      514.20      538.11     16.70 o 
   0   7  25       94.17      116.03     11.64 o 
   1   7  25        2.17       11.66      8.56 o 
   2   7  25       17.88        5.98     10.73 o 
   3   7  25        8.30       14.96     11.50 o 
   4   7  25      107.34      131.78     17.57 o 
   5   7  25      108.13      160.82     18.63 o 
   6   7  25        7.16        0.00     18.09 o 
   7   7  25        4.28       54.26     25.53 o 
  -8   8  25       34.35       32.98     22.34 o 
  -7   8  25       27.79       17.31     12.26 o 
  -6   8  25       32.85       25.57     11.97 o 
  -5   8  25        5.73        4.26     10.64 o 
  -4   8  25       47.40       46.18     14.19 o 
  -3   8  25      329.97      339.76     17.30 o 
  -2   8  25      185.69      133.35     12.97 o 
  -1   8  25        0.72       10.95      7.06 o 
   0   8  25        0.09        1.26     10.74 o 
   1   8  25       66.94       56.51     10.77 o 
   2   8  25      164.18      144.24     13.14 o 
   3   8  25        8.62        1.20      9.33 o 
   4   8  25       18.13       20.70     12.26 o 
   5   8  25        8.69       15.51     12.99 o 
   6   8  25       19.67       28.72     23.40 o 
  -7   9  25        7.96      -17.02     17.02 o 
  -6   9  25        0.14       -3.19     11.28 o 
  -5   9  25       63.57       51.64     13.15 o 
  -4   9  25        0.10       13.59     11.50 o 
  -3   9  25        2.76       -1.71     14.19 o 
  -2   9  25       21.95       13.12      8.60 o 
  -1   9  25       16.58       29.39      9.05 o 
   0   9  25        9.69       27.39      9.98 o 
   1   9  25       13.97       24.66      8.39 o 
   2   9  25        1.48       10.33      9.57 o 
   3   9  25        3.44       -4.81      9.06 o 
   4   9  25        1.35        2.63      9.53 o 
   5   9  25       19.35       22.34     22.34 o 
  -6  10  25       58.98       85.11     25.53 o 
  -5  10  25      119.04      137.24     26.60 o 
  -4  10  25      109.03      105.12     16.06 o 
  -3  10  25      206.65      206.84     19.68 o 
  -2  10  25      187.25      160.98     14.79 o 
  -1  10  25       10.72        8.33      9.61 o 
   0  10  25        9.69       -3.32      9.17 o 
   1  10  25       56.31       64.53     12.68 o 
   2  10  25      106.19      128.60     14.72 o 
   3  10  25       11.59       35.96     11.06 o 
   4  10  25        1.06        1.06     21.28 o 
  -4  11  25        1.17      -15.96     18.09 o 
  -3  11  25       13.58      -11.70     15.96 o 
  -2  11  25        0.23        4.26     18.09 o 
  -1  11  25       50.33       64.90     22.34 o 
   0  11  25        8.86       -4.19     14.36 o 
   1  11  25        1.83       31.34     23.40 o 
   2  11  25        0.01       12.65     13.78 o 
 -11   0  26      388.36      401.08     36.17 o 
 -10   0  26       96.40       86.17     20.21 o 
  -9   0  26       76.67       94.68     19.15 o 
  -8   0  26      310.70      313.84     26.60 o 
  -7   0  26     1470.13     1351.10     50.00 o 
  -6   0  26     3864.09     3812.87     85.11 o 
  -5   0  26     2706.77     2460.66     56.92 o 
  -4   0  26      902.95      807.14     45.75 o 
  -3   0  26     1040.55     1067.30     28.90 o 
  -2   0  26     3840.25     3715.62     56.61 o 
  -1   0  26     5869.63     5701.56    107.98 o 
   0   0  26      645.86      612.57     22.49 o 
   1   0  26       66.50      126.60     21.28 o 
   2   0  26      746.65      681.93     37.24 o 
   3   0  26     1855.66     1707.49     59.58 o 
   4   0  26      635.84      578.74     38.30 o 
   5   0  26      104.85       86.17     21.28 o 
   6   0  26        9.72       -7.45     15.96 o 
   7   0  26       52.30       40.43     21.28 o 
   8   0  26       13.52       44.68     21.28 o 
   9   0  26        7.64        7.45     20.21 o 
 -11   1  26        0.45       -9.79     22.87 o 
 -10   1  26       27.82       27.92     12.40 o 
  -9   1  26      124.01      107.32     15.43 o 
  -8   1  26      226.52      277.77     18.76 o 
  -7   1  26       32.44       20.46      9.69 o 
  -6   1  26      115.58      121.02     13.02 o 
  -5   1  26      431.17      432.67     17.88 o 
  -4   1  26      684.04      743.39     17.67 o 
  -3   1  26      675.99      624.93     16.62 o 
  -2   1  26       36.06       54.96      7.55 o 
  -1   1  26        1.04       11.48      6.13 o 
   0   1  26      183.34      288.72     76.60 o 
   1   1  26      406.72      350.47     20.68 o 
   2   1  26       35.98       47.34     12.04 o 
   3   1  26        9.30       -0.04     10.89 o 
   4   1  26        6.43        9.57     15.96 o 
   5   1  26       23.47       35.58     13.48 o 
   6   1  26       82.53       73.12     53.72 o 
   7   1  26       10.71       19.83     16.49 o 
   8   1  26        1.90        4.38     12.72 o 
   9   1  26        0.45       20.21     21.28 o 
 -11   2  26       73.75       72.34     22.34 o 
 -10   2  26      141.26      131.06     16.50 o 
  -9   2  26       16.34       20.07     10.89 o 
  -8   2  26       75.61       71.75     12.26 o 
  -7   2  26      147.60      166.98     20.75 o 
  -6   2  26      321.45      290.58     14.27 o 
  -5   2  26      407.75      419.91     20.68 o 
  -4   2  26       57.78       72.17     11.49 o 
  -3   2  26       56.97       97.09     17.62 o 
  -2   2  26     3368.60     3185.48     74.66 o 
  -1   2  26     2541.95     2519.21     38.54 o 
   0   2  26      249.68      295.27     18.81 o 
   1   2  26       12.54       31.08     11.97 o 
   2   2  26       81.46       91.73     13.90 o 
   3   2  26      547.50      521.38     32.98 o 
   4   2  26      180.80      206.27     18.42 o 
   5   2  26       32.07       32.12     13.48 o 
   6   2  26        1.07      -11.70     11.70 o 
   7   2  26        7.25       18.28     12.40 o 
   8   2  26        4.36        7.69     13.15 o 
   9   2  26        4.73      -17.02     19.15 o 
 -10   3  26      199.57      214.90     28.72 o 
  -9   3  26     1034.22     1048.97     50.00 o 
  -8   3  26      868.64      824.49     43.62 o 
  -7   3  26       56.92       62.77     17.02 o 
  -6   3  26      507.95      475.41     22.18 o 
  -5   3  26      907.08      878.45     28.59 o 
  -4   3  26     3007.70     2835.93    131.39 o 
  -3   3  26     4043.23     4019.42     51.46 o 
  -2   3  26      123.04      120.01     11.83 o 
  -1   3  26     1386.21     1428.91     29.16 o 
   0   3  26       34.03       46.90     12.40 o 
   1   3  26      854.67      862.11     45.21 o 
   2   3  26      112.19      136.10     16.16 o 
   3   3  26       14.90       18.67     14.89 o 
   4   3  26        9.53        1.03     16.49 o 
   5   3  26      147.29      169.18     18.76 o 
   6   3  26      176.57      176.61     19.17 o 
   7   3  26       35.16       38.62     13.90 o 
   8   3  26        0.24      -18.09     18.09 o 
 -10   4  26        2.50       13.83     15.96 o 
  -9   4  26        0.46       26.60     18.09 o 
  -8   4  26        0.33       -9.57     13.83 o 
  -7   4  26       84.31       74.94     13.15 o 
  -6   4  26      471.70      427.90     22.18 o 
  -5   4  26      195.30      213.42     17.30 o 
  -4   4  26        0.84       -1.43      8.63 o 
  -3   4  26      285.48      247.07     16.61 o 
  -2   4  26      122.51      142.09     17.94 o 
  -1   4  26      234.68      154.78     12.35 o 
   0   4  26      256.93      279.32     19.17 o 
   1   4  26        3.59       24.87     10.89 o 
   2   4  26        1.16       -3.78      9.97 o 
   3   4  26       44.13       30.99     11.64 o 
   4   4  26      105.70       72.52     14.65 o 
   5   4  26       15.74       20.35     11.64 o 
   6   4  26        0.52      -10.88     20.75 o 
   7   4  26        6.51       15.43     12.79 o 
   8   4  26        4.90        9.57     21.28 o 
 -10   5  26       18.27       30.85     20.21 o 
  -9   5  26      282.85      331.12     23.28 o 
  -8   5  26      255.41      249.27     27.13 o 
  -7   5  26       57.84       64.62     13.02 o 
  -6   5  26      132.30      144.45     16.50 o 
  -5   5  26      324.86      349.72     38.83 o 
  -4   5  26      926.41      878.82     30.40 o 
  -3   5  26     1025.04     1069.72     32.67 o 
  -2   5  26      157.23      157.16     12.62 o 
  -1   5  26       78.81       81.38     10.81 o 
   0   5  26      119.38      148.61     15.74 o 
   1   5  26      459.73      546.29     24.82 o 
   2   5  26      114.56      159.47     16.91 o 
   3   5  26        1.04       -2.88     10.13 o 
   4   5  26       10.68       14.15     10.99 o 
   5   5  26       58.57       45.87     13.02 o 
   6   5  26       71.59      116.05     24.47 o 
   7   5  26       38.51        7.45     19.15 o 
   8   5  26        5.06        2.13     20.21 o 
  -9   6  26       97.38       90.80     16.50 o 
  -8   6  26       86.25       81.75     15.30 o 
  -7   6  26      388.24      367.22     28.19 o 
  -6   6  26      762.63      803.48     24.64 o 
  -5   6  26      167.95      177.09     16.18 o 
  -4   6  26       16.36        6.56      8.82 o 
  -3   6  26      383.80      357.85     16.12 o 
  -2   6  26     1202.72     1138.84     23.02 o 
  -1   6  26     1390.82     1282.71     24.14 o 
   0   6  26        3.34       14.01     10.73 o 
   1   6  26       11.28        4.48     11.70 o 
   2   6  26      147.38      156.74     16.91 o 
   3   6  26      241.71      255.08     26.60 o 
   4   6  26      119.97      145.75     17.67 o 
   5   6  26       10.90       10.45     12.40 o 
   6   6  26        0.05       12.85     13.48 o 
   7   6  26       11.02       42.55     23.40 o 
  -9   7  26        6.25        5.32     18.09 o 
  -8   7  26        0.09      -10.89     10.89 o 
  -7   7  26        1.66        6.31     10.89 o 
  -6   7  26       33.61       33.10     12.72 o 
  -5   7  26       12.24       24.04      9.08 o 
  -4   7  26       76.83       62.17     10.48 o 
  -3   7  26       20.01       11.93      8.09 o 
  -2   7  26        5.43        9.29      8.59 o 
  -1   7  26       35.29       34.15      8.13 o 
   0   7  26       21.88       30.22      9.17 o 
   1   7  26       77.09       56.96     12.79 o 
   2   7  26        8.25      -10.45     10.45 o 
   3   7  26       34.55       19.57     13.83 o 
   4   7  26        0.64       -8.36     10.21 o 
   5   7  26        0.27        4.59     15.43 o 
   6   7  26        0.21        4.26     20.21 o 
  -8   8  26       47.42       35.11     21.28 o 
  -7   8  26       55.31       60.50     14.65 o 
  -6   8  26      154.29      156.81     17.11 o 
  -5   8  26      243.87      271.21     28.72 o 
  -4   8  26      138.59      131.83     13.40 o 
  -3   8  26        0.14       -5.92      7.94 o 
  -2   8  26       84.51      100.57     19.69 o 
  -1   8  26      424.77      413.23     18.29 o 
   0   8  26        4.57       -7.80      7.80 o 
   1   8  26        5.64       -1.76      9.69 o 
   2   8  26        4.64       18.28     12.26 o 
   3   8  26       15.43       28.82     17.55 o 
   4   8  26       24.88       31.38     16.49 o 
   5   8  26        0.82      -11.21     11.21 o 
   6   8  26        1.86      -11.70     20.21 o 
  -7   9  26       10.86      -17.02     17.02 o 
  -6   9  26        1.06       -9.38      9.38 o 
  -5   9  26      124.76      139.06     17.57 o 
  -4   9  26      420.84      433.53     28.19 o 
  -3   9  26      190.48      202.92     16.11 o 
  -2   9  26        5.23       24.89      9.53 o 
  -1   9  26       24.55        3.12      8.79 o 
   0   9  26       46.71       31.35     10.22 o 
   1   9  26      257.55      258.18     21.65 o 
   2   9  26       86.22      103.21     13.04 o 
   3   9  26        2.57      -13.83     13.83 o 
   4   9  26        2.78        4.57     12.53 o 
   5   9  26       13.07       22.34     23.40 o 
  -5  10  26        0.00        9.57     19.15 o 
  -4  10  26        3.63        8.00     11.64 o 
  -3  10  26        5.64        6.31     10.99 o 
  -2  10  26        6.35        1.46      9.17 o 
  -1  10  26        2.62       -8.32      8.79 o 
   0  10  26        1.04        7.52      9.79 o 
   1  10  26        8.18        1.35     10.19 o 
   2  10  26       13.82       15.78     10.65 o 
   3  10  26        5.23       -8.89      8.89 o 
  -3  11  26       75.06       80.85     24.47 o 
  -2  11  26       13.58        9.57     18.09 o 
  -1  11  26        3.83       -0.44     25.53 o 
   0  11  26        1.45      -17.38     21.28 o 
   1  11  26       93.24      142.82     27.66 o 
 -11   1  27      143.75      121.04     21.28 o 
 -10   1  27        4.86       -9.20      9.20 o 
  -9   1  27      311.37      274.70     20.27 o 
  -8   1  27      951.91      962.24     57.98 o 
  -7   1  27     1411.04     1412.75     36.09 o 
  -6   1  27      498.50      462.47     59.04 o 
  -5   1  27      175.96      177.00     12.00 o 
  -4   1  27     1720.94     1674.54     26.43 o 
  -3   1  27     5249.20     5077.58     52.06 o 
  -2   1  27     7695.68     7638.45     95.66 o 
  -1   1  27     1078.33      959.06     23.75 o 
   0   1  27       95.41      122.90     15.05 o 
   1   1  27      182.02      202.38     17.25 o 
   2   1  27     1126.28     1139.20     44.68 o 
   3   1  27      581.80      617.58     27.39 o 
   4   1  27        6.23       15.41     11.64 o 
   5   1  27       57.30       60.57     14.65 o 
   6   1  27       22.83       26.06     13.54 o 
   7   1  27      125.02      166.64     19.92 o 
   8   1  27        4.70       18.66     15.43 o 
 -10   2  27      384.04      374.69     23.62 o 
  -9   2  27      643.68      619.63     26.70 o 
  -8   2  27        6.16        8.42      8.93 o 
  -7   2  27      132.84      146.02     34.04 o 
  -6   2  27      563.74      520.27     23.28 o 
  -5   2  27     1308.79     1270.47     39.89 o 
  -4   2  27      872.97      784.43     21.70 o 
  -3   2  27       14.37       19.86      9.19 o 
  -2   2  27       56.88       71.31     11.54 o 
  -1   2  27      171.44      212.71     19.07 o 
   0   2  27     1790.66     1719.08     40.95 o 
   1   2  27       20.32       22.34     11.28 o 
   2   2  27      121.25      120.81     15.05 o 
   3   2  27       62.88       72.34     14.65 o 
   4   2  27      148.73      142.62     17.67 o 
   5   2  27      321.55      346.39     23.69 o 
   6   2  27       27.14       25.20     13.15 o 
   7   2  27        3.07        7.03     13.48 o 
   8   2  27        4.26       12.91     14.36 o 
 -10   3  27        8.08       14.89     17.02 o 
  -9   3  27        3.39       10.64     17.02 o 
  -8   3  27       15.34       15.96     14.89 o 
  -7   3  27       73.00       82.98     20.21 o 
  -6   3  27       23.06       31.38     10.53 o 
  -5   3  27        9.46       18.58      9.69 o 
  -4   3  27       24.82       14.50     10.13 o 
  -3   3  27      450.22      457.73     17.56 o 
  -2   3  27       99.57      118.15     11.39 o 
  -1   3  27       12.51       45.22     10.41 o 
   0   3  27      157.15      118.38     14.65 o 
   1   3  27       39.41       32.81     11.64 o 
   2   3  27      109.45      133.52     15.80 o 
   3   3  27       31.84       43.89     13.15 o 
   4   3  27       55.70       57.71     14.36 o 
   5   3  27        2.31       10.26     11.70 o 
   6   3  27        0.10        2.35     12.40 o 
   7   3  27        6.80        8.51     12.53 o 
   8   3  27        3.19      -17.02     17.02 o 
 -10   4  27      326.24      335.12     35.11 o 
  -9   4  27      875.12      875.56     47.87 o 
  -8   4  27       61.94       81.92     21.28 o 
  -7   4  27       29.67       21.39     14.36 o 
  -6   4  27      358.48      345.26     21.06 o 
  -5   4  27     1738.25     1669.87     41.37 o 
  -4   4  27      830.17      863.60     30.09 o 
  -3   4  27        2.51       -7.66      7.66 o 
  -2   4  27      117.39      126.95     16.47 o 
  -1   4  27      649.10      585.30     20.21 o 
   0   4  27      942.66     1008.11     31.81 o 
   1   4  27      470.81      530.21     24.44 o 
   2   4  27        7.43       16.23     11.64 o 
   3   4  27       26.53       17.71     11.64 o 
   4   4  27       91.01       92.78     15.58 o 
   5   4  27      226.59      289.62     43.09 o 
   6   4  27        9.15       14.76     11.76 o 
   7   4  27        4.13        1.55     11.99 o 
   8   4  27        1.02      -14.89     19.15 o 
  -9   5  27      117.14      141.49     25.53 o 
  -8   5  27       95.48      101.07     23.40 o 
  -7   5  27      230.77      278.16     20.31 o 
  -6   5  27       65.35       75.78     25.53 o 
  -5   5  27      139.65      149.11     16.16 o 
  -4   5  27      221.08      205.55     17.57 o 
  -3   5  27      660.26      655.75     26.70 o 
  -2   5  27     1069.33      965.04     25.53 o 
  -1   5  27      577.54      510.82     33.56 o 
   0   5  27       16.15       27.13     11.28 o 
   1   5  27        0.61        4.41     10.21 o 
   2   5  27      459.58      425.17     23.28 o 
   3   5  27      102.42       91.85     14.99 o 
   4   5  27       13.74        4.15     11.50 o 
   5   5  27       27.55       22.87     12.79 o 
   6   5  27        1.68       21.82     13.02 o 
   7   5  27       20.16        6.38     21.28 o 
  -9   6  27       15.86      -14.89     15.96 o 
  -8   6  27        0.01       32.98     18.09 o 
  -7   6  27        2.28       15.96     17.02 o 
  -6   6  27        1.63       -0.59     10.11 o 
  -5   6  27      101.79       92.19     14.65 o 
  -4   6  27       22.96       34.04     16.49 o 
  -3   6  27       57.97       55.79     13.83 o 
  -2   6  27       57.50       61.90     10.74 o 
  -1   6  27        1.28        9.61      8.56 o 
   0   6  27      201.76      306.56     20.27 o 
   1   6  27        1.63       -9.81      9.97 o 
   2   6  27        6.10       22.63     12.26 o 
   3   6  27       50.87       59.76     14.23 o 
   4   6  27        0.76       10.26     12.72 o 
   5   6  27       44.84       79.55     20.21 o 
   6   6  27        3.55       21.40     13.29 o 
   7   6  27        1.74       -3.19     22.34 o 
  -8   7  27      262.21      247.73     49.47 o 
  -7   7  27      609.83      657.26     29.54 o 
  -6   7  27       66.34       61.32     16.49 o 
  -5   7  27       23.42        3.19     11.28 o 
  -4   7  27      188.73      170.64     21.67 o 
  -3   7  27      472.21      438.05     30.03 o 
  -2   7  27     1019.42     1056.19     43.09 o 
  -1   7  27      189.16      190.17     14.57 o 
   0   7  27      125.43      114.37     15.80 o 
   1   7  27        8.20       22.34     12.79 o 
   2   7  27      199.11      220.81     20.31 o 
   3   7  27       79.67      128.72     33.51 o 
   4   7  27        4.45       13.03     11.76 o 
   5   7  27       10.32       -0.75     23.40 o 
   6   7  27        6.42      -19.15     19.15 o 
  -7   8  27       13.50       -1.90     12.40 o 
  -6   8  27       10.56        2.96      9.97 o 
  -5   8  27       94.16       64.45     16.19 o 
  -4   8  27      347.75      394.40     32.53 o 
  -3   8  27       19.70       19.54      8.79 o 
  -2   8  27       49.51       48.08     14.09 o 
  -1   8  27      289.67      248.48     15.58 o 
   0   8  27        4.36        9.08      9.41 o 
   1   8  27        6.15        4.50      9.17 o 
   2   8  27       11.85        3.02     11.64 o 
   3   8  27        8.39       14.36     12.79 o 
   4   8  27       10.90       17.29     12.99 o 
   5   8  27       22.07       22.42     14.31 o 
  -6   9  27        0.60        5.32     18.09 o 
  -5   9  27        5.00       -7.85     11.70 o 
  -4   9  27       38.38       41.05     11.02 o 
  -3   9  27        4.61        2.15      8.48 o 
  -2   9  27       54.64       70.06     12.01 o 
  -1   9  27       14.99        6.54      9.10 o 
   0   9  27        1.00       -3.18      7.33 o 
   1   9  27       10.42       15.63     10.22 o 
   2   9  27        4.97       10.64     14.89 o 
   3   9  27        0.05       -8.30     11.50 o 
   4   9  27        3.01        6.01     13.18 o 
  -5  10  27      186.13      230.86     31.92 o 
  -4  10  27      241.88      315.97     35.11 o 
  -3  10  27        0.73      -22.68     23.94 o 
  -2  10  27        1.63       -5.21      8.76 o 
  -1  10  27       49.14       26.24     10.44 o 
   0  10  27      131.82      120.22     18.01 o 
   1  10  27       38.67       45.39     12.45 o 
   2  10  27        0.01       11.25     13.02 o 
 -10   0  28       82.50       69.15     21.28 o 
  -9   0  28      802.93      744.70     40.43 o 
  -8   0  28     1717.79     1601.11     57.45 o 
  -7   0  28      578.88      558.53     32.98 o 
  -6   0  28        0.08       -6.38     10.64 o 
  -5   0  28      256.87      308.07     18.42 o 
  -4   0  28     4185.07     4034.83    120.75 o 
  -3   0  28     3140.15     3091.96     52.51 o 
  -2   0  28     1203.78     1123.46     30.89 o 
  -1   0  28        0.17       -9.49     13.83 o 
   0   0  28     1065.46     1064.25     30.16 o 
   1   0  28     1258.73     1210.67     50.00 o 
   2   0  28      646.18      624.49     39.36 o 
   3   0  28       22.63       40.43     18.09 o 
   4   0  28       14.04        1.06     17.02 o 
   5   0  28       15.18       24.47     18.09 o 
   6   0  28      197.82      224.47     29.79 o 
   7   0  28       99.31      112.77     25.53 o 
   8   0  28        0.02       12.77     20.21 o 
 -10   1  28      102.78      109.36     15.80 o 
  -9   1  28        0.06       -5.02      9.38 o 
  -8   1  28       14.35       34.33     11.70 o 
  -7   1  28      117.67      131.28     14.29 o 
  -6   1  28      527.40      475.91     22.87 o 
  -5   1  28      313.97      315.27     14.72 o 
  -4   1  28       49.50       72.25      8.23 o 
  -3   1  28      671.11      708.79     32.79 o 
  -2   1  28      237.25      373.41     29.79 o 
  -1   1  28      245.57      249.87     23.79 o 
   0   1  28      318.48      342.79     22.62 o 
   1   1  28        6.17        9.54     17.55 o 
   2   1  28        1.65        7.45     10.89 o 
   3   1  28      116.93      104.22     15.41 o 
   4   1  28       26.67       23.44     24.47 o 
   5   1  28        3.32       19.70     13.02 o 
   6   1  28        7.73       11.00     13.02 o 
   7   1  28        0.45        0.15     13.83 o 
   8   1  28        9.66       -2.96     17.02 o 
 -10   2  28       15.17        2.66     11.28 o 
  -9   2  28      124.66      119.15     23.40 o 
  -8   2  28      272.11      256.39     26.60 o 
  -7   2  28       20.52       53.19     15.96 o 
  -6   2  28        2.04        3.72      9.03 o 
  -5   2  28       40.20       48.55     10.89 o 
  -4   2  28      653.27      687.99     34.78 o 
  -3   2  28     1931.88     1965.43     35.00 o 
  -2   2  28      263.47      242.40     14.39 o 
  -1   2  28      253.65      240.78     14.70 o 
   0   2  28      527.14      547.90     24.82 o 
   1   2  28        2.52       20.75     12.04 o 
   2   2  28       74.55       92.88     14.65 o 
   3   2  28        8.00        5.32     16.49 o 
   4   2  28        1.94       -8.03     10.89 o 
   5   2  28        4.37        6.45     15.43 o 
   6   2  28       64.23       85.32     32.98 o 
   7   2  28       11.50       14.78     13.90 o 
   8   2  28        1.88       -4.20     17.55 o 
 -10   3  28      359.29      389.37     36.17 o 
  -9   3  28       92.90      117.02     23.40 o 
  -8   3  28      179.20      197.88     26.60 o 
  -7   3  28      529.01      478.74     35.11 o 
  -6   3  28     1852.40     1766.98     42.50 o 
  -5   3  28      991.52     1032.91     31.96 o 
  -4   3  28       58.21       44.90     10.89 o 
  -3   3  28      123.79      111.73     11.57 o 
  -2   3  28     2515.35     2378.43     39.20 o 
  -1   3  28     3313.86     3172.81     64.78 o 
   0   3  28      508.65      537.21     31.92 o 
   1   3  28       42.08       61.95     13.48 o 
   2   3  28        6.04       24.26     11.64 o 
   3   3  28      471.10      477.17     68.09 o 
   4   3  28      246.64      301.07     49.47 o 
   5   3  28       70.45       71.24     15.41 o 
   6   3  28        5.92        5.22     13.30 o 
   7   3  28        1.06      -10.54     39.89 o 
   8   3  28       27.24       24.47     22.34 o 
 -10   4  28        9.90       -7.45     15.96 o 
  -9   4  28       18.73       38.30     19.15 o 
  -8   4  28       66.26       65.96     20.21 o 
  -7   4  28       24.60       19.68     11.28 o 
  -6   4  28       71.84       73.91     13.15 o 
  -5   4  28       95.80      127.18     16.49 o 
  -4   4  28      234.12      259.65     20.75 o 
  -3   4  28      170.85      137.92     12.07 o 
  -2   4  28      311.05      304.14     15.88 o 
  -1   4  28      220.38      227.58     14.53 o 
   0   4  28        1.82       13.83     11.28 o 
   1   4  28       72.38       32.75     12.40 o 
   2   4  28       69.88       43.86     13.15 o 
   3   4  28        4.42        0.53     11.28 o 
   4   4  28        3.48        3.29     13.30 o 
   5   4  28        0.09        2.44     11.21 o 
   6   4  28        4.70        0.48     11.99 o 
   7   4  28        2.10       -8.51     11.76 o 
  -9   5  28       27.91        0.00     19.15 o 
  -8   5  28      216.48      284.05     30.85 o 
  -7   5  28      143.73      133.69     16.55 o 
  -6   5  28      632.68      623.33     28.20 o 
  -5   5  28      223.60      283.43     20.68 o 
  -4   5  28       19.44       30.37     14.89 o 
  -3   5  28      105.26      104.11     14.65 o 
  -2   5  28      212.77      216.54     14.72 o 
  -1   5  28     1093.06     1108.24     27.16 o 
   0   5  28      655.58      679.58     35.64 o 
   1   5  28       38.27       42.87     12.72 o 
   2   5  28       15.44       35.11     18.09 o 
   3   5  28      144.55      204.54     19.52 o 
   4   5  28       52.07       69.48     28.19 o 
   5   5  28       10.54       16.76     11.97 o 
   6   5  28        3.05       22.22     13.48 o 
   7   5  28        0.08       -1.06     19.15 o 
  -9   6  28      236.03      340.44     36.17 o 
  -8   6  28      528.54      546.82     41.49 o 
  -7   6  28       54.49       80.85     22.34 o 
  -6   6  28       30.76       20.21     12.04 o 
  -5   6  28      398.32      370.80     46.28 o 
  -4   6  28     1008.68      915.98     33.10 o 
  -3   6  28      891.73      857.77     31.96 o 
  -2   6  28      240.50      281.46     20.14 o 
  -1   6  28      109.78      101.20     12.28 o 
   0   6  28      159.76      131.18     16.16 o 
   1   6  28      141.86      128.76     16.55 o 
   2   6  28      365.55      389.75     23.69 o 
   3   6  28        6.73        7.61     12.40 o 
   4   6  28        5.03       18.21     13.83 o 
   5   6  28        0.09        5.03     12.26 o 
   6   6  28       27.25       39.34     14.99 o 
  -8   7  28        0.17       15.96     19.15 o 
  -7   7  28       10.35       38.30     21.28 o 
  -6   7  28        8.04       -2.68     10.73 o 
  -5   7  28        1.02        3.80     10.45 o 
  -4   7  28        1.31        0.00     10.53 o 
  -3   7  28        3.47        7.96     10.13 o 
  -2   7  28       63.99       50.95     13.48 o 
  -1   7  28       25.40        8.60      8.71 o 
   0   7  28      235.69      236.00     24.47 o 
   1   7  28       25.71       15.76     11.97 o 
   2   7  28      110.07       83.57     21.81 o 
   3   7  28       31.98       18.65     12.72 o 
   4   7  28        8.12        9.57     17.02 o 
   5   7  28        0.68       27.29     13.78 o 
   6   7  28        1.72      -10.64     21.28 o 
  -7   8  28        0.20        3.96     11.97 o 
  -6   8  28        2.21      -12.23     12.23 o 
  -5   8  28        1.94       -4.04     11.21 o 
  -4   8  28      432.85      471.54     26.70 o 
  -3   8  28       74.24       72.01     19.15 o 
  -2   8  28        5.10        5.32     10.53 o 
  -1   8  28       24.93       16.31     10.99 o 
   0   8  28       37.68       19.09     12.72 o 
   1   8  28      125.88      151.40     19.15 o 
   2   8  28       34.92       66.66     14.99 o 
   3   8  28        0.21        4.32     11.76 o 
   4   8  28        1.14       -0.81     12.53 o 
   5   8  28        1.20        9.83     13.54 o 
  -6   9  28      104.72      131.92     26.60 o 
  -5   9  28       43.14       39.00     18.62 o 
  -4   9  28       51.87       58.54     12.16 o 
  -3   9  28       74.24       77.25     12.62 o 
  -2   9  28      117.66      101.53     13.06 o 
  -1   9  28      294.66      302.59     18.24 o 
   0   9  28       42.41       64.37     11.73 o 
   1   9  28        0.49       13.54     13.90 o 
   2   9  28       10.73        7.32     12.72 o 
   3   9  28       49.59       56.07     18.62 o 
  -4  10  28        4.38       27.66     21.28 o 
  -3  10  28       12.05        0.97     18.62 o 
  -2  10  28        4.21        8.73      9.79 o 
  -1  10  28        7.32       12.05      9.61 o 
   0  10  28       12.91       21.28     10.57 o 
   1  10  28        0.32       -3.63      9.86 o 
   2  10  28        0.13        4.26     15.96 o 
 -10   1  29      605.87      613.78     28.95 o 
  -9   1  29      576.47      560.63     26.70 o 
  -8   1  29      134.87      136.12     20.21 o 
  -7   1  29       36.43       27.66      9.78 o 
  -6   1  29      298.27      329.14     19.52 o 
  -5   1  29     1784.13     1826.93     32.94 o 
  -4   1  29     1639.30     1616.34     31.51 o 
  -3   1  29      551.04      550.21     19.20 o 
  -2   1  29       43.61       55.07      9.98 o 
  -1   1  29      750.24      721.52     21.72 o 
   0   1  29     1839.89     1710.24     32.49 o 
   1   1  29      185.65      198.96     18.05 o 
   2   1  29      115.93      119.19     15.74 o 
   3   1  29        6.94       15.16     11.97 o 
   4   1  29       72.76       91.57     18.09 o 
   5   1  29       71.68       89.03     16.91 o 
   6   1  29       80.90       89.79     17.25 o 
   7   1  29       20.55       12.90     15.43 o 
   8   1  29        1.22       -5.12     14.06 o 
 -10   2  29      146.84      156.39     26.60 o 
  -9   2  29        8.48       -8.51     12.77 o 
  -8   2  29      634.71      577.68     38.30 o 
  -7   2  29      606.99      620.23     37.24 o 
  -6   2  29      180.15      203.55     18.62 o 
  -5   2  29       52.04       36.17     10.53 o 
  -4   2  29       57.32       48.87     11.21 o 
  -3   2  29     2126.80     2085.28     36.83 o 
  -2   2  29     1847.69     1750.71     67.80 o 
  -1   2  29      804.71      757.81     22.43 o 
   0   2  29      279.67      236.14     14.70 o 
   1   2  29      816.20      782.22     30.09 o 
   2   2  29      347.44      374.39     23.69 o 
   3   2  29      136.76      137.88     17.67 o 
   4   2  29       13.65       10.58     13.15 o 
   5   2  29        7.75        3.19     13.83 o 
   6   2  29        3.89        0.53     13.30 o 
   7   2  29       14.61       12.77     15.05 o 
 -10   3  29       10.35        8.51     17.02 o 
  -9   3  29       17.48        0.00     18.09 o 
  -8   3  29        0.19        0.00     14.89 o 
  -7   3  29        8.41       30.85     15.96 o 
  -6   3  29       18.62        8.27     10.13 o 
  -5   3  29      115.85      137.73     15.41 o 
  -4   3  29       63.29       94.15     14.29 o 
  -3   3  29       77.31       71.75     11.02 o 
  -2   3  29      213.94      238.49     14.67 o 
  -1   3  29      288.60      371.99     17.30 o 
   0   3  29       31.45       54.30     13.54 o 
   1   3  29      191.86      155.91     16.91 o 
   2   3  29       16.83       13.94     10.89 o 
   3   3  29        0.17        2.66     12.04 o 
   4   3  29        3.92       -4.32     18.62 o 
   5   3  29        0.01       15.96     12.79 o 
   6   3  29        0.89        6.87     12.26 o 
   7   3  29        0.24       23.88     13.48 o 
  -9   4  29        2.96        8.51     17.02 o 
  -8   4  29      826.99      868.11     47.87 o 
  -7   4  29      759.59      672.00     35.64 o 
  -6   4  29      509.26      539.45     25.58 o 
  -5   4  29       93.32       89.37     14.29 o 
  -4   4  29      150.27      136.04     15.41 o 
  -3   4  29      942.43      862.53     29.71 o 
  -2   4  29     1394.95     1483.71     31.47 o 
  -1   4  29      731.27      740.93     25.69 o 
   0   4  29      770.34      694.70     28.95 o 
   1   4  29       43.22       66.60     14.29 o 
   2   4  29      230.12      319.61     21.78 o 
   3   4  29      376.95      369.30     22.93 o 
   4   4  29        9.84       -1.89     11.64 o 
   5   4  29        5.15       12.68     13.02 o 
   6   4  29        0.20      -10.99     10.99 o 
   7   4  29       16.92       29.01     32.98 o 
  -9   5  29      267.68      303.20     35.11 o 
  -8   5  29      139.17      167.03     26.60 o 
  -7   5  29      106.72      123.73     16.91 o 
  -6   5  29      122.97      103.15     15.41 o 
  -5   5  29      595.54      586.65     26.70 o 
  -4   5  29      396.07      354.52     32.45 o 
  -3   5  29      108.99       91.57     13.78 o 
  -2   5  29       93.58       82.65     11.25 o 
  -1   5  29       10.64       13.13      8.74 o 
   0   5  29      486.61      468.65     24.69 o 
   1   5  29      118.71      114.22     17.55 o 
   2   5  29       72.06       82.99     15.05 o 
   3   5  29       39.96       53.47     14.23 o 
   4   5  29      113.98      101.13     16.91 o 
   5   5  29       11.12       14.36     12.79 o 
   6   5  29       21.55       10.37     28.19 o 
  -8   6  29        0.38       31.92     20.21 o 
  -7   6  29       47.44       35.11     20.21 o 
  -6   6  29       61.67       55.82     13.48 o 
  -5   6  29        5.51       18.62     12.04 o 
  -4   6  29        5.33        8.59     10.13 o 
  -3   6  29       20.67       18.16     10.89 o 
  -2   6  29       12.86       38.50     11.97 o 
  -1   6  29       26.08       33.56     11.67 o 
   0   6  29      232.95      253.50     20.90 o 
   1   6  29        0.72       13.99     12.40 o 
   2   6  29        0.25        8.01     11.21 o 
   3   6  29       17.38       63.45     15.05 o 
   4   6  29        2.29       15.27     12.53 o 
   5   6  29       14.76       -5.49     11.97 o 
   6   6  29        0.08        5.69     13.78 o 
  -7   7  29       10.40       11.70     19.15 o 
  -6   7  29       85.54       99.35     16.55 o 
  -5   7  29      386.34      344.85     24.07 o 
  -4   7  29      209.25      228.42     20.27 o 
  -3   7  29       75.54      107.46     16.06 o 
  -2   7  29       14.26       10.11     11.28 o 
  -1   7  29      259.31      245.32     25.22 o 
   0   7  29      859.13      829.03     32.56 o 
   1   7  29      132.54      179.36     18.81 o 
   2   7  29       20.30        6.38     26.60 o 
   3   7  29        3.03       -1.26     12.26 o 
   4   7  29       35.29       54.98     14.99 o 
   5   7  29        9.48       41.75     18.09 o 
  -6   8  29        1.04      -13.83     15.96 o 
  -5   8  29        1.28       -2.13     11.28 o 
  -4   8  29        0.93       -0.53     12.04 o 
  -3   8  29      167.98      168.15     19.56 o 
  -2   8  29      181.39      171.17     18.33 o 
  -1   8  29       74.71       83.04     15.05 o 
   0   8  29       33.84       21.79      9.67 o 
   1   8  29       16.68       12.02     12.40 o 
   2   8  29        8.75       17.59     22.34 o 
   3   8  29        8.00        9.57     13.54 o 
   4   8  29       14.42       11.82     13.29 o 
  -5   9  29       39.96       57.45     23.40 o 
  -4   9  29        0.13      -11.28     11.28 o 
  -3   9  29       15.13       -6.54     12.40 o 
  -2   9  29        3.64        7.41     22.34 o 
  -1   9  29        0.74        7.55     11.64 o 
   0   9  29       35.11       39.61     17.55 o 
   1   9  29       46.67       42.01     21.28 o 
   2   9  29        2.04       17.73     14.65 o 
   3   9  29        0.56      -10.76     12.53 o 
  -3  10  29      235.95      228.73     32.98 o 
  -2  10  29       71.46       63.53     15.80 o 
  -1  10  29       43.82       43.62     15.05 o 
   0  10  29       19.21       34.16     18.09 o 
 -10   0  30     1018.64      990.45     51.07 o 
  -9   0  30      234.37      229.79     27.66 o 
  -8   0  30       14.33       -2.13     13.83 o 
  -7   0  30      494.03      509.59     32.98 o 
  -6   0  30     1651.86     1697.92     56.38 o 
  -5   0  30     1603.15     1596.85     53.19 o 
  -4   0  30      684.18      733.73     26.63 o 
  -3   0  30       85.83       54.32     11.50 o 
  -2   0  30     1959.15     1904.39     43.62 o 
  -1   0  30     1066.72     1075.56     47.87 o 
   0   0  30      575.86      604.27     40.43 o 
   1   0  30      317.45      286.18     30.85 o 
   2   0  30       64.04       51.07     20.21 o 
   3   0  30       28.47       37.24     18.09 o 
   4   0  30       59.93       79.79     23.40 o 
   5   0  30       58.82       60.64     22.34 o 
   6   0  30       88.25      109.58     26.60 o 
   7   0  30        8.84        4.26     19.15 o 
 -10   1  30        3.49       -3.72     12.04 o 
  -9   1  30      117.76      121.36     16.55 o 
  -8   1  30      219.51      203.91     18.01 o 
  -7   1  30      147.85      164.38     16.16 o 
  -6   1  30        0.91       -3.19     12.77 o 
  -5   1  30      311.05      319.25     19.92 o 
  -4   1  30      572.03      613.50     20.67 o 
  -3   1  30      793.41      759.86     22.29 o 
  -2   1  30       29.72       29.41      8.91 o 
  -1   1  30      120.14      150.14     15.58 o 
   0   1  30        0.36       57.02      9.86 o 
   1   1  30      561.19      554.70     25.94 o 
   2   1  30      115.24      104.79     15.74 o 
   3   1  30        7.41       29.26     13.54 o 
   4   1  30       35.25       13.83     12.79 o 
   5   1  30       36.98       42.77     14.65 o 
   6   1  30        5.39       -0.52     13.15 o 
   7   1  30        6.12        9.75     13.90 o 
  -9   2  30       26.17       58.51     20.21 o 
  -8   2  30       12.23       27.66     17.02 o 
  -7   2  30      289.49      278.73     28.72 o 
  -6   2  30      537.73      496.82     32.98 o 
  -5   2  30      399.82      427.84     22.57 o 
  -4   2  30      260.82      250.48     18.33 o 
  -3   2  30      282.69      302.87     16.14 o 
  -2   2  30      468.33      500.96     19.20 o 
  -1   2  30     1048.02     1157.72     27.71 o 
   0   2  30      265.47      303.48     16.25 o 
   1   2  30       73.70       80.91     14.65 o 
   2   2  30       54.35       34.53     13.15 o 
   3   2  30        0.35        9.64     17.02 o 
   4   2  30       18.93       54.79     15.05 o 
   5   2  30       27.78       42.47     14.99 o 
   6   2  30        8.53       12.88     14.23 o 
   7   2  30        0.88       20.30     14.36 o 
  -9   3  30      364.28      396.82     37.24 o 
  -8   3  30      812.53      757.47     43.62 o 
  -7   3  30      448.24      397.88     31.92 o 
  -6   3  30       97.06      101.71     14.65 o 
  -5   3  30      279.81      269.56     24.47 o 
  -4   3  30     1396.98     1317.49     36.48 o 
  -3   3  30     1570.81     1598.02     32.94 o 
  -2   3  30      684.36      616.43     21.13 o 
  -1   3  30      214.37      209.04     14.83 o 
   0   3  30      246.81      237.59     21.23 o 
   1   3  30     1700.40     1541.53     42.13 o 
   2   3  30      107.31      111.49     16.50 o 
   3   3  30      269.22      269.64     55.85 o 
   4   3  30        0.08       -2.06     12.77 o 
   5   3  30       75.81       66.99     15.41 o 
   6   3  30       15.52       19.75     17.02 o 
   7   3  30       12.86       14.45     14.23 o 
  -9   4  30       10.68       18.09     19.15 o 
  -8   4  30        3.31       -5.32     17.02 o 
  -7   4  30      121.08      160.64     26.60 o 
  -6   4  30       98.59      114.90     27.66 o 
  -5   4  30       50.70       33.05     11.64 o 
  -4   4  30        2.59        7.71     14.36 o 
  -3   4  30       30.11       34.28     11.64 o 
  -2   4  30       73.55       80.86     11.45 o 
  -1   4  30       97.15       77.73     11.19 o 
   0   4  30       40.95       37.40     17.02 o 
   1   4  30       81.81       65.00     15.05 o 
   2   4  30       19.98       24.86     13.15 o 
   3   4  30       34.83       17.44     13.48 o 
   4   4  30       18.33       16.58     17.55 o 
   5   4  30        1.59      -11.64     11.64 o 
   6   4  30       14.80       -6.45     15.43 o 
  -8   5  30      248.79      280.86     34.04 o 
  -7   5  30       20.96       15.47     22.87 o 
  -6   5  30       12.02        4.92     10.89 o 
  -5   5  30       19.91       34.18     14.89 o 
  -4   5  30      436.53      441.11     24.44 o 
  -3   5  30      218.36      284.22     20.90 o 
  -2   5  30       80.18       86.48     11.64 o 
  -1   5  30       27.56       30.21      9.70 o 
   0   5  30       10.80       32.98     12.79 o 
   1   5  30      397.06      459.94     25.58 o 
   2   5  30       44.86       72.75     15.41 o 
   3   5  30      132.78      155.55     18.76 o 
   4   5  30        1.86       14.68     13.02 o 
   5   5  30        2.01       -4.02     11.97 o 
   6   5  30        0.06      -12.12     48.41 o 
  -8   6  30      169.48      202.13     30.85 o 
  -7   6  30      453.39      568.10     42.55 o 
  -6   6  30      422.00      444.54     25.94 o 
  -5   6  30      284.48      317.67     23.32 o 
  -4   6  30       72.53       73.10     14.99 o 
  -3   6  30       26.30       18.27     10.89 o 
  -2   6  30      215.43      207.75     19.52 o 
  -1   6  30      714.77      671.88     23.28 o 
   0   6  30      633.61      622.77     28.90 o 
   1   6  30      226.49      171.71     18.42 o 
   2   6  30        0.01        7.77     12.40 o 
   3   6  30      185.23      189.22     42.55 o 
   4   6  30       85.46       98.39     20.21 o 
   5   6  30        2.77       30.22     17.02 o 
  -7   7  30       38.11       50.00     21.28 o 
  -6   7  30        1.23       -7.34     10.89 o 
  -5   7  30       73.46      101.02     16.91 o 
  -4   7  30       17.55       11.70     11.64 o 
  -3   7  30        0.58       -8.94     10.64 o 
  -2   7  30       44.04       33.45     18.62 o 
  -1   7  30        5.92        9.60     14.29 o 
   0   7  30       90.69      103.70     13.14 o 
   1   7  30        0.04       -0.24     11.21 o 
   2   7  30        4.37        6.95     12.72 o 
   3   7  30        0.01        3.90     13.29 o 
   4   7  30        2.65        7.96     13.78 o 
   5   7  30       15.27        2.85     13.90 o 
  -6   8  30      107.52       92.56     24.47 o 
  -5   8  30       98.65       85.33     17.30 o 
  -4   8  30       68.67       69.27     18.62 o 
  -3   8  30        0.71        0.29     19.15 o 
  -2   8  30      154.00      188.90     19.84 o 
  -1   8  30       67.53       91.80     21.28 o 
   0   8  30      147.88      182.24     16.07 o 
   1   8  30      178.29      198.15     21.43 o 
   2   8  30        5.10      -13.83     13.83 o 
   3   8  30       38.72       83.40     28.19 o 
  -4   9  30       63.17        5.32     13.54 o 
  -3   9  30      205.55      246.36     22.86 o 
  -2   9  30       61.00       70.56     15.74 o 
  -1   9  30       39.52       69.12     15.74 o 
   0   9  30       15.16        3.48     12.40 o 
   1   9  30       71.69       60.22     28.72 o 
   2   9  30        1.12       -4.67     13.48 o 
  -9   1  31        0.07      -13.83     13.83 o 
  -8   1  31      547.63      545.76     38.30 o 
  -7   1  31      881.82      845.77     43.62 o 
  -6   1  31      276.45      261.71     26.60 o 
  -5   1  31      299.47      307.54     19.84 o 
  -4   1  31        1.36       -6.34      7.32 o 
  -3   1  31      595.87      648.94     21.62 o 
  -2   1  31     1572.55     1701.58     33.64 o 
  -1   1  31      467.55      469.07     21.54 o 
   0   1  31      694.42      594.33     20.78 o 
   1   1  31        0.67       27.14     13.02 o 
   2   1  31      222.40      266.90     21.78 o 
   3   1  31        3.13       26.60     12.79 o 
   4   1  31       54.98       57.97     15.41 o 
   5   1  31       76.74       94.72     26.06 o 
   6   1  31        0.04      -11.80     12.77 o 
   7   1  31        1.10        2.45     13.48 o 
  -9   2  31      438.89      454.27     37.24 o 
  -8   2  31      288.22      298.94     29.79 o 
  -7   2  31      159.31      181.92     24.47 o 
  -6   2  31      189.06      190.43     24.47 o 
  -5   2  31      827.40      741.47     45.21 o 
  -4   2  31      852.90      845.27     37.77 o 
  -3   2  31      727.26      698.78     22.60 o 
  -2   2  31        9.30        8.59      8.99 o 
  -1   2  31      179.74      226.76     15.09 o 
   0   2  31      813.55      801.09     40.62 o 
   1   2  31      968.67      914.92     33.10 o 
   2   2  31      130.79      132.99     25.00 o 
   3   2  31        1.01       -7.14     11.50 o 
   4   2  31      131.52      144.59     19.17 o 
   5   2  31       71.06       63.30     16.55 o 
   6   2  31       16.21       27.43     13.90 o 
   7   2  31       25.98       43.62     16.55 o 
  -9   3  31        0.62       14.89     18.09 o 
  -8   3  31        9.22       20.21     18.09 o 
  -7   3  31        1.40        4.26     14.89 o 
  -6   3  31        1.69       -2.82     21.81 o 
  -5   3  31       42.63       47.34     12.04 o 
  -4   3  31       29.10       29.02     10.89 o 
  -3   3  31       17.88       45.44     10.19 o 
  -2   3  31        1.20        4.14      8.12 o 
  -1   3  31        0.17       12.65      8.84 o 
   0   3  31        3.99       21.17      9.03 o 
   1   3  31       13.25       46.03     13.90 o 
   2   3  31       21.66        4.85     24.47 o 
   3   3  31       18.44       30.96     14.23 o 
   4   3  31       32.02       36.49     14.99 o 
   5   3  31       13.39       18.52     15.96 o 
   6   3  31        0.40       16.48     20.21 o 
  -8   4  31      649.64      695.76     44.68 o 
  -7   4  31      286.59      353.20     35.11 o 
  -6   4  31      197.68      245.73     20.31 o 
  -5   4  31      691.44      624.46     27.45 o 
  -4   4  31      635.97      677.14     28.56 o 
  -3   4  31      331.21      337.67     21.78 o 
  -2   4  31       86.11       93.69     11.64 o 
  -1   4  31      316.07      294.98     17.05 o 
   0   4  31      641.42      627.51     21.96 o 
   1   4  31      550.85      547.06     39.89 o 
   2   4  31       96.51       92.67     15.80 o 
   3   4  31       58.25       57.17     23.40 o 
   4   4  31      132.79      173.20     20.27 o 
   5   4  31       33.38       44.41     14.65 o 
   6   4  31        0.15       29.04     14.82 o 
  -8   5  31      216.91      218.09     31.92 o 
  -7   5  31      859.88      955.76     55.85 o 
  -6   5  31       75.29       78.95     23.94 o 
  -5   5  31       73.58       64.28     14.36 o 
  -4   5  31        0.37       -2.21      9.69 o 
  -3   5  31      188.42      179.41     18.01 o 
  -2   5  31      202.93      171.45     14.32 o 
  -1   5  31      235.97      213.82     15.51 o 
   0   5  31      259.12      255.82     16.65 o 
   1   5  31       15.18       28.12     15.96 o 
   2   5  31      179.59      162.31     62.77 o 
   3   5  31       68.38       68.17     16.55 o 
   4   5  31       18.44        8.51     14.89 o 
   5   5  31        2.15       -9.04     12.53 o 
   6   5  31        0.03       -4.26     14.89 o 
  -7   6  31       49.32       78.49     16.81 o 
  -6   6  31       55.38       74.59     15.41 o 
  -5   6  31       93.88      115.33     16.91 o 
  -4   6  31        4.40       -0.32     10.13 o 
  -3   6  31       20.30       19.12     17.55 o 
  -2   6  31        4.93        5.96     26.06 o 
  -1   6  31        0.20       -4.77      8.91 o 
   0   6  31        8.12       28.39     11.96 o 
   1   6  31       24.42       37.26     18.62 o 
   2   6  31       19.86       21.28     18.09 o 
   3   6  31        6.21       -9.57     12.79 o 
   4   6  31        0.75       -1.69     12.77 o 
   5   6  31        6.10        6.29     12.99 o 
  -6   7  31       95.01       77.06     16.50 o 
  -5   7  31      178.23      191.20     20.75 o 
  -4   7  31        7.79        6.78     11.97 o 
  -3   7  31       84.41       71.26     15.80 o 
  -2   7  31      341.03      323.63     23.28 o 
  -1   7  31      200.81      204.40     23.40 o 
   0   7  31      310.72      313.54     25.40 o 
   1   7  31        9.59       -1.06     28.72 o 
   2   7  31      149.90      200.14     21.02 o 
   3   7  31       25.03       49.45     16.50 o 
   4   7  31       39.71       53.19     16.35 o 
  -5   8  31       93.22       81.20     16.55 o 
  -4   8  31       88.15       94.87     17.30 o 
  -3   8  31       87.92       93.84     16.81 o 
  -2   8  31       32.31       40.96     13.54 o 
  -1   8  31       77.49       63.20     15.41 o 
   0   8  31      167.96      129.29     14.72 o 
   1   8  31       42.43       56.40     18.62 o 
   2   8  31       21.05       51.45     16.35 o 
   3   8  31        0.04       -5.85     23.94 o 
  -3   9  31        3.61        2.66     12.04 o 
  -2   9  31       32.08       19.44     13.90 o 
  -1   9  31        0.06      -11.28     11.28 o 
   0   9  31       27.01       42.11     19.68 o 
   1   9  31        3.32       -2.84     13.29 o 
  -9   0  32     1102.49     1372.38     58.51 o 
  -8   0  32     1063.98     1089.39     50.00 o 
  -7   0  32      895.11      815.98     42.55 o 
  -6   0  32      737.49      695.76     37.24 o 
  -5   0  32       50.58       57.45     17.02 o 
  -4   0  32     1349.37     1462.81     55.32 o 
  -3   0  32      769.09      709.59     39.36 o 
  -2   0  32     1140.73     1118.12     48.94 o 
  -1   0  32      343.77      374.48     34.04 o 
   0   0  32       47.40       51.07     21.28 o 
   1   0  32      321.28      414.91     35.11 o 
   2   0  32      632.90      623.42     40.43 o 
   3   0  32       61.73       58.51     22.34 o 
   4   0  32       77.12       51.07     22.34 o 
   5   0  32        4.46       29.79     20.21 o 
   6   0  32       10.95       50.00     23.40 o 
  -9   1  32      175.47      195.75     27.66 o 
  -8   1  32       29.18       32.98     17.02 o 
  -7   1  32       52.91       97.88     21.28 o 
  -6   1  32      399.57      375.54     30.85 o 
  -5   1  32      239.96      225.34     18.01 o 
  -4   1  32      190.52      178.16     13.24 o 
  -3   1  32        9.21       13.48      8.42 o 
  -2   1  32      256.08      307.99     26.71 o 
  -1   1  32      154.63      150.88     12.97 o 
   0   1  32       36.79       63.20     10.79 o 
   1   1  32      173.96      156.90     18.76 o 
   2   1  32       18.70       11.03     25.00 o 
   3   1  32      101.77       93.09     16.55 o 
   4   1  32       53.89       59.03     15.41 o 
   5   1  32       14.55        5.61     13.78 o 
   6   1  32        3.81        8.17     13.90 o 
  -9   2  32      357.18      380.86     36.17 o 
  -8   2  32      174.09      141.49     24.47 o 
  -7   2  32      203.24      219.16     26.60 o 
  -6   2  32      200.63      246.82     27.66 o 
  -5   2  32        4.17       13.04     10.13 o 
  -4   2  32      462.03      488.95     23.93 o 
  -3   2  32      300.15      374.71     20.12 o 
  -2   2  32      489.85      464.03     25.78 o 
  -1   2  32      349.87      354.86     17.56 o 
   0   2  32       14.81       37.96      9.86 o 
   1   2  32      302.56      419.62     46.28 o 
   2   2  32       38.00       83.27     16.16 o 
   3   2  32       12.20       13.83     13.15 o 
   4   2  32      100.17       85.80     16.55 o 
   5   2  32        0.32        4.92     13.83 o 
   6   2  32       13.60       22.23     13.90 o 
  -8   3  32      208.57      237.24     29.79 o 
  -7   3  32        2.20      -12.77     12.77 o 
  -6   3  32     1158.10     1190.86     45.21 o 
  -5   3  32      404.05      350.03     21.43 o 
  -4   3  32      389.63      350.24     20.68 o 
  -3   3  32       89.25      107.37     23.55 o 
  -2   3  32      288.93      292.14     16.56 o 
  -1   3  32      966.76      947.94     26.48 o 
   0   3  32      601.01      594.13     21.26 o 
   1   3  32      420.04      433.71     25.58 o 
   2   3  32        7.33        7.16     15.96 o 
   3   3  32       41.40       50.17     14.31 o 
   4   3  32       81.28       66.59     16.16 o 
   5   3  32       54.65       60.17     15.30 o 
   6   3  32       12.84       26.90     14.06 o 
  -8   4  32      148.45      147.88     27.66 o 
  -7   4  32      280.69      280.86     32.98 o 
  -6   4  32       67.91       80.75     17.02 o 
  -5   4  32       21.83       28.95     12.40 o 
  -4   4  32       92.50       92.52     14.65 o 
  -3   4  32       97.32       54.61     12.79 o 
  -2   4  32       76.80       64.14     10.92 o 
  -1   4  32        4.92       -4.11      8.12 o 
   0   4  32        1.98       26.43     10.30 o 
   1   4  32        2.65       28.72     12.79 o 
   2   4  32       56.25       56.95     14.99 o 
   3   4  32        0.03       -4.26     17.02 o 
   4   4  32        5.54        6.05     13.02 o 
   5   4  32       23.42        9.54     13.02 o 
  -7   5  32        1.50       -1.60     11.28 o 
  -6   5  32      490.33      567.22     39.89 o 
  -5   5  32       99.25      123.96     16.91 o 
  -4   5  32      201.72      229.72     20.27 o 
  -3   5  32       60.39       96.04     14.99 o 
  -2   5  32       57.93       62.78     11.42 o 
  -1   5  32      100.74      135.19     16.78 o 
   0   5  32      102.19      151.76     14.30 o 
   1   5  32      165.91      203.03     34.04 o 
   2   5  32       13.80       37.01     14.36 o 
   3   5  32       16.35       38.45     15.43 o 
   4   5  32       23.70       46.60     15.41 o 
   5   5  32        4.50        4.17     16.49 o 
  -7   6  32      476.70      521.37     28.59 o 
  -6   6  32      106.45      127.98     18.81 o 
  -5   6  32        6.01       -6.02     10.89 o 
  -4   6  32      367.80      368.04     25.13 o 
  -3   6  32      259.69      225.36     20.14 o 
  -2   6  32      294.21      271.06     21.35 o 
  -1   6  32      167.50      161.82     15.61 o 
   0   6  32        0.30        4.28      9.05 o 
   1   6  32      103.90      109.86     21.28 o 
   2   6  32      146.01      155.11     32.45 o 
   3   6  32       30.50       51.21     17.02 o 
   4   6  32       18.50        9.30     14.31 o 
  -6   7  32       49.55       26.60     14.29 o 
  -5   7  32       50.15       33.55     14.54 o 
  -4   7  32        3.71       -0.14     11.64 o 
  -3   7  32       41.99       66.26     18.09 o 
  -2   7  32        6.03       10.16     17.02 o 
  -1   7  32      120.84       95.12     23.40 o 
   0   7  32      161.38      132.69     14.83 o 
   1   7  32       11.52       -5.17     23.94 o 
   2   7  32       40.78       36.51     15.30 o 
   3   7  32        0.19       -5.87     19.15 o 
  -4   8  32       36.18       21.91     13.90 o 
  -3   8  32       71.67       84.00     16.91 o 
  -2   8  32      217.92      294.52     23.93 o 
  -1   8  32       10.15        0.23     11.97 o 
   0   8  32        0.17        4.53     10.21 o 
   1   8  32       72.17       76.36     18.01 o 
   2   8  32      173.81      185.63     21.82 o 
  -8   1  33      654.83      579.80     39.36 o 
  -7   1  33      698.46      705.34     41.49 o 
  -6   1  33       17.64       19.15     14.89 o 
  -5   1  33      266.02      254.97     19.52 o 
  -4   1  33      555.59      529.47     20.04 o 
  -3   1  33      544.30      529.13     20.83 o 
  -2   1  33      255.23      281.87     20.30 o 
  -1   1  33       35.18       81.03     15.41 o 
   0   1  33      115.84      152.13     18.76 o 
   1   1  33      385.27      416.53     25.75 o 
   2   1  33      511.96      471.55     26.63 o 
   3   1  33        3.57       -1.44     15.43 o 
   4   1  33        0.14       14.89     13.54 o 
   5   1  33       14.78       53.34     16.49 o 
   6   1  33       19.59       40.93     15.74 o 
  -8   2  33      204.88      221.28     28.72 o 
  -7   2  33      700.67      798.96     44.68 o 
  -6   2  33      863.29      851.09     44.68 o 
  -5   2  33      247.41      251.82     21.81 o 
  -4   2  33       34.77       43.98     11.97 o 
  -3   2  33      161.63      195.64     15.77 o 
  -2   2  33      620.79      656.37     22.58 o 
  -1   2  33      738.61      670.24     27.33 o 
   0   2  33      346.36      329.72     19.29 o 
   1   2  33       41.21       75.53     16.55 o 
   2   2  33       76.23       43.94     14.99 o 
   3   2  33      226.06      242.67     22.18 o 
   4   2  33       36.76       75.60     16.16 o 
   5   2  33       25.89       28.19     15.05 o 
   6   2  33        0.69       19.68     14.82 o 
  -8   3  33       25.69       24.47     19.15 o 
  -7   3  33      102.09       89.36     22.34 o 
  -6   3  33        0.58       64.08     14.29 o 
  -5   3  33       13.83        4.33     10.13 o 
  -4   3  33        8.44       12.23      9.78 o 
  -3   3  33        3.45       -0.45      8.34 o 
  -2   3  33        2.22        7.27      8.99 o 
  -1   3  33       38.41       37.50     10.22 o 
   0   3  33       14.66       29.65     10.31 o 
   1   3  33       38.16       39.20     14.65 o 
   2   3  33       14.07       25.78     13.15 o 
   3   3  33        4.33        8.21     13.02 o 
   4   3  33        6.63        8.54     13.54 o 
   5   3  33        0.28        7.96     28.19 o 
  -8   4  33      175.01      123.41     27.66 o 
  -7   4  33      478.06      501.08     39.36 o 
  -6   4  33     1008.29     1028.75     36.48 o 
  -5   4  33      141.59      124.60     16.91 o 
  -4   4  33       29.62       30.89     11.97 o 
  -3   4  33      193.07      217.89     19.52 o 
  -2   4  33      212.02      205.71     17.21 o 
  -1   4  33      298.97      304.22     18.09 o 
   0   4  33      348.46      387.25     18.96 o 
   1   4  33       47.15       38.35     18.62 o 
   2   4  33       26.49        5.93     13.15 o 
   3   4  33      102.78      110.26     18.76 o 
   4   4  33       78.94       74.90     17.25 o 
   5   4  33       28.26       30.55     14.65 o 
  -7   5  33       70.99       87.76     16.16 o 
  -6   5  33       57.14       72.94     16.16 o 
  -5   5  33      227.02      182.79     19.52 o 
  -4   5  33      359.06      351.59     24.04 o 
  -3   5  33      503.34      507.22     25.94 o 
  -2   5  33      124.26      127.50     39.36 o 
  -1   5  33       44.58       36.88     11.19 o 
   0   5  33      135.45      129.29     13.93 o 
   1   5  33      105.51       98.62     16.55 o 
   2   5  33       97.45       96.47     17.67 o 
   3   5  33        0.07        0.55     12.40 o 
   4   5  33        1.16       18.71     24.47 o 
  -6   6  33      127.39      144.10     33.51 o 
  -5   6  33       69.17       94.00     16.91 o 
  -4   6  33       52.18       83.85     16.16 o 
  -3   6  33       10.58       14.23     11.97 o 
  -2   6  33        0.51       13.30     11.28 o 
  -1   6  33        1.67       -3.19      9.29 o 
   0   6  33        1.44       -3.70      9.05 o 
   1   6  33        1.26       -8.80     32.45 o 
   2   6  33        4.63       28.03     14.89 o 
   3   6  33        5.18        2.65     13.18 o 
   4   6  33        0.12        5.20     13.29 o 
  -5   7  33      264.10      272.46     40.43 o 
  -4   7  33      181.97      223.14     24.47 o 
  -3   7  33      274.65      304.99     24.37 o 
  -2   7  33      220.71      246.11     35.11 o 
  -1   7  33       27.77       20.75     13.48 o 
   0   7  33      121.49      149.78     26.28 o 
   1   7  33      130.94      151.98     20.27 o 
   2   7  33      141.48      157.25     36.17 o 
  -3   8  33       47.51       44.85     14.65 o 
  -2   8  33       32.52       45.66     14.65 o 
  -1   8  33       90.39       96.12     17.67 o 
   0   8  33       27.35       27.39     11.49 o 
   1   8  33        1.04        0.00     18.09 o 
  -4   0  34      594.64      700.02     41.49 o 
  -3   0  34        7.07       17.02     14.89 o 
  -2   0  34      141.67      157.45     24.47 o 
  -1   0  34      208.99      223.41     28.72 o 
   0   0  34      237.15      257.45     31.92 o 
   1   0  34      395.49      393.63     35.11 o 
   2   0  34      215.44      134.05     26.60 o 
   3   0  34      102.05      113.83     26.60 o 
   4   0  34       27.44       43.62     22.34 o 
   5   0  34       27.61       42.55     22.34 o 
  -8   1  34      199.00      208.52     29.79 o 
  -7   1  34      350.60      335.12     32.98 o 
  -6   1  34      258.49      270.22     28.72 o 
  -5   1  34        9.38       -4.68     15.43 o 
  -4   1  34       68.27       83.63     13.15 o 
  -3   1  34      129.74      140.46     13.55 o 
  -2   1  34      275.28      249.17     20.27 o 
  -1   1  34      189.28      198.60     19.17 o 
   0   1  34        0.05       16.39     13.90 o 
   1   1  34        0.87        8.51     12.40 o 
   2   1  34       56.50       61.78     16.16 o 
   3   1  34      257.65      193.44     21.43 o 
   4   1  34        3.53       12.41     25.53 o 
   5   1  34        0.47       -0.03     13.78 o 
  -8   2  34       78.53       86.17     22.34 o 
  -7   2  34       12.95       11.70     18.09 o 
  -6   2  34       81.75       98.94     21.28 o 
  -5   2  34      415.71      377.59     22.86 o 
  -4   2  34      370.42      418.14     23.32 o 
  -3   2  34       51.18       60.24     10.57 o 
  -2   2  34        0.21       15.39      9.23 o 
  -1   2  34        4.61       26.01      9.67 o 
   0   2  34      248.79      255.79     17.04 o 
   1   2  34      240.60      269.35     17.06 o 
   2   2  34       16.18       24.61     13.90 o 
   3   2  34       56.62       27.91     22.87 o 
   4   2  34        0.04      -21.38     27.13 o 
   5   2  34       30.45       28.40     18.09 o 
  -7   3  34      790.85      780.87     46.81 o 
  -6   3  34     1138.87     1222.37     55.32 o 
  -5   3  34        1.43      -10.13     10.13 o 
  -4   3  34      245.49      228.28     23.40 o 
  -3   3  34      523.09      529.56     25.94 o 
  -2   3  34      831.30      785.09     24.68 o 
  -1   3  34      655.25      614.31     22.66 o 
   0   3  34        2.62       12.31      9.65 o 
   1   3  34       56.70       59.56     15.41 o 
   2   3  34      110.91       93.08     17.67 o 
   3   3  34      291.99      264.17     27.13 o 
   4   3  34       20.41       30.66     14.65 o 
   5   3  34        4.43       18.25     14.31 o 
  -7   4  34       10.69       18.09     18.09 o 
  -6   4  34       32.47       27.57     13.90 o 
  -5   4  34      195.88      205.52     20.31 o 
  -4   4  34       29.29       13.38     11.64 o 
  -3   4  34        1.35       23.82     12.40 o 
  -2   4  34       12.99       30.39     10.32 o 
  -1   4  34      149.30      110.49     13.19 o 
   0   4  34       41.94       53.60     11.54 o 
   1   4  34        0.60        1.10     12.40 o 
   2   4  34        3.47       15.12     14.23 o 
   3   4  34        0.25       17.55     17.55 o 
   4   4  34        0.62      -12.88     17.02 o 
  -6   5  34      448.24      508.49     54.79 o 
  -5   5  34        1.49        3.45     12.40 o 
  -4   5  34        3.69        1.76     14.36 o 
  -3   5  34       88.64      104.81     18.62 o 
  -2   5  34      230.73      281.81     36.70 o 
  -1   5  34      198.11      255.93     17.35 o 
   0   5  34        0.02       -0.77      9.12 o 
   1   5  34       15.24       23.76     14.65 o 
   2   5  34       17.23       15.51     14.23 o 
   3   5  34       95.17      110.07     18.42 o 
   4   5  34       10.94       31.94     15.58 o 
  -5   6  34      617.97      663.49     47.34 o 
  -4   6  34      295.52      298.83     24.04 o 
  -3   6  34       31.93       22.09     12.72 o 
  -2   6  34       24.84       -0.60     26.06 o 
  -1   6  34       63.74       62.20     12.66 o 
   0   6  34      202.01      193.15     20.20 o 
   1   6  34       97.30       92.80     21.81 o 
   2   6  34        3.43       13.88     14.82 o 
   3   6  34       18.11       18.62     14.82 o 
  -4   7  34       69.75       60.11     15.80 o 
  -3   7  34       48.93       49.11     16.06 o 
  -2   7  34        1.36        5.95     12.72 o 
  -1   7  34        1.15       27.34     29.79 o 
   0   7  34       16.64       31.94     13.03 o 
   1   7  34        1.21      -12.95     22.34 o 
  -7   1  35      455.53      386.18     35.11 o 
  -6   1  35     1612.33     1696.86     62.77 o 
  -5   1  35     1542.73     1508.55     57.45 o 
  -4   1  35       77.89       54.26     20.21 o 
  -3   1  35       17.23       11.70     11.21 o 
  -2   1  35      129.48      145.72     18.01 o 
  -1   1  35      268.89      308.45     23.69 o 
   0   1  35      430.43      424.87     46.28 o 
   1   1  35       55.25       62.10     16.16 o 
   2   1  35        1.45      -11.64     20.75 o 
   3   1  35      195.66      201.80     22.18 o 
   4   1  35       75.58       97.12     18.42 o 
   5   1  35        2.92       33.06     18.62 o 
  -7   2  35      202.68      224.47     27.66 o 
  -6   2  35        0.18      -11.70     15.96 o 
  -5   2  35       39.85       57.93     14.29 o 
  -4   2  35      256.22      258.89     21.02 o 
  -3   2  35      739.66      731.16     24.63 o 
  -2   2  35      392.95      392.48     19.42 o 
  -1   2  35       25.52       13.97     13.76 o 
   0   2  35       68.93       79.78     12.48 o 
   1   2  35       80.83      113.45     27.13 o 
   2   2  35      257.66      268.63     23.32 o 
   3   2  35      163.28      165.45     20.68 o 
   4   2  35        9.56        6.33     14.06 o 
  -7   3  35       47.25       82.98     23.40 o 
  -6   3  35      136.84      184.05     27.66 o 
  -5   3  35       85.35       70.21     15.41 o 
  -4   3  35       25.25       44.80     13.15 o 
  -3   3  35       23.99       36.70     12.53 o 
  -2   3  35       54.63       82.54     13.69 o 
  -1   3  35       70.64       84.17     14.76 o 
   0   3  35       44.28       41.54     11.21 o 
   1   3  35       64.72       72.19     23.28 o 
   2   3  35       12.97       22.29     14.65 o 
   3   3  35       16.50       44.58     15.74 o 
   4   3  35        3.60        5.04     14.89 o 
  -6   4  35        1.45        7.93     18.09 o 
  -5   4  35      194.96      211.77     20.68 o 
  -4   4  35      287.46      283.34     22.93 o 
  -3   4  35      804.72      851.06     33.00 o 
  -2   4  35      314.29      389.92     20.19 o 
  -1   4  35        4.88       -1.46      9.39 o 
   0   4  35       46.98       67.49     12.05 o 
   1   4  35      154.84      156.74     39.89 o 
   2   4  35      169.23      186.67     21.43 o 
   3   4  35       61.66      100.41     19.17 o 
   4   4  35        3.53       -3.25     12.72 o 
  -6   5  35      175.08      159.76     20.31 o 
  -5   5  35      419.50      479.07     28.20 o 
  -4   5  35        0.25       -3.06     13.30 o 
  -3   5  35       43.50       73.55     15.41 o 
  -2   5  35      196.66      186.01     19.52 o 
  -1   5  35      180.51      175.09     17.70 o 
   0   5  35       75.10       88.77     13.40 o 
   1   5  35        0.69       21.28     14.36 o 
   2   5  35        3.71       -5.44     29.79 o 
   3   5  35        7.49       11.84     17.02 o 
  -5   6  35        6.94        3.19     17.02 o 
  -4   6  35       28.21       39.18     14.99 o 
  -3   6  35       44.30       57.56     19.15 o 
  -2   6  35       44.81       70.19     35.64 o 
  -1   6  35       13.69       -4.50      9.47 o 
   0   6  35       12.17       23.43     10.84 o 
   1   6  35        6.52       11.93     13.77 o 
   2   6  35        1.70       -5.17     12.77 o 
  -3   7  35       15.17       26.60     21.28 o 
  -2   7  35       54.32       36.44     26.60 o 
  -1   7  35      155.94      175.04     47.34 o 
   0   7  35       92.53      111.03     19.17 o 
  -4   0  36      103.49       79.79     22.34 o 
  -3   0  36      306.61      296.82     30.85 o 
  -2   0  36      858.55      861.73     47.87 o 
  -1   0  36      580.93      637.25     43.62 o 
   0   0  36      138.48      153.20     27.66 o 
   1   0  36        0.02       -3.19     19.15 o 
   2   0  36       15.19       32.98     21.28 o 
   3   0  36      400.71      435.12     39.36 o 
   4   0  36       75.98       80.85     24.47 o 
  -4   1  36      230.82      257.45     29.79 o 
  -3   1  36       21.66       24.47     12.79 o 
  -2   1  36        2.17       20.06     13.15 o 
  -1   1  36        6.69       34.21     18.62 o 
   0   1  36       77.32       62.09     15.74 o 
   1   1  36       13.73       13.89     13.02 o 
   2   1  36       32.12       36.04     15.41 o 
   3   1  36       35.48       50.07     22.87 o 
   4   1  36       10.52       -5.85     12.79 o 
  -7   2  36      345.93      382.99     35.11 o 
  -6   2  36      499.48      489.38     38.30 o 
  -5   2  36      118.55      169.44     29.26 o 
  -4   2  36       23.53       36.17     19.15 o 
  -3   2  36       37.45       60.19     11.64 o 
  -2   2  36      181.18      237.28     16.69 o 
  -1   2  36      101.80      155.79     19.68 o 
   0   2  36       98.09       95.46     18.05 o 
   1   2  36        4.38       11.79     13.15 o 
   2   2  36       19.67       26.04     14.99 o 
   3   2  36      119.12      152.75     20.60 o 
   4   2  36       12.42       26.54     15.41 o 
  -6   3  36      106.23      117.02     25.53 o 
  -5   3  36      567.91      511.58     45.21 o 
  -4   3  36     1284.97     1314.08     50.53 o 
  -3   3  36      137.08      120.03     16.91 o 
  -2   3  36        7.89       10.97     11.86 o 
  -1   3  36       32.07       32.19     11.08 o 
   0   3  36      364.69      358.45     19.56 o 
   1   3  36      309.95      344.11     19.56 o 
   2   3  36       33.94       57.60     16.16 o 
   3   3  36        4.88        8.99     14.82 o 
  -6   4  36       87.55      101.58     17.25 o 
  -5   4  36      114.52      131.21     18.01 o 
  -4   4  36        5.64       13.54     12.40 o 
  -3   4  36       58.82       41.84     17.55 o 
  -2   4  36       48.14       39.40     16.06 o 
  -1   4  36       26.00       28.79     10.62 o 
   0   4  36        3.60       12.20      9.86 o 
   1   4  36       30.61       44.84     11.73 o 
   2   4  36        2.45       21.50     14.65 o 
   3   4  36        1.28        6.67     13.78 o 
  -5   5  36       95.55      108.30     35.64 o 
  -4   5  36      555.17      595.41     48.94 o 
  -3   5  36      148.25      172.31     19.52 o 
  -2   5  36        2.51        6.18     11.50 o
[truncated: 4,652 more chars]
